# Supplementary material for: Genes and gene expression modules associated with caloric restriction and aging in the laboratory mouse
Source: BMC Genomics. 2009 Dec 7;10:585. doi: 10.1186/1471-2164-10-585 (PMC2795771; doi:10.1186/1471-2164-10-585)
Supplement: Additional file 1 — Gene expression datasets. Description of the CR and aging datasets included in this analysis. [file 1471-2164-10-585-S1.XLS]

## Sheet: CR Experiments
Caloric Restriction Experiments:
												details	details	details	details
Tissue	Experiment ID	% CR	Duration (months)	Age (months)	Gender	Sample Size (CR Group)	Sample Size (AL Group)	Strain	Database ID	Platform	Array Type	Proportion of Significant Transcripts (P-Value < 0.05)	Proportion of Significant Transcripts (Benjamini-Hochberg Adjusted P-Value < 0.05)	Proportion of Significant Transcripts (P-Value < 0.05) (Includes only transcripts incorporated into the analysis)	Proportion Significant Genes (P < 0.05) (based upon transcripts incorporated into the analysis)	Methods Comment	RT-PCR Confirmation	Reference
liver	lvr1	10 - 30	0.5	3.5 - 4	m	3	3	C57BL/6	E-MEXP-748	Affymetrix Mouse Genome 430 2.0 Array	in situ oligonucleotide	13472 / 45037 (29.9%)	5519 / 45037 (12.3%)	13472 / 45037 (29.9%)	10590 / 27121 (39%)	N/A	Selected CR-associated gene expression patterns were confirmed using RT-PCR; Liver: Irs1, Foxo1, Ppara, Ddit4, Dgat2	Selman C, Kerrison ND, Cooray A, Piper MD, Lingard SJ, Barton RH, Schuster EF, Blanc E, Gems D, Nicholson JK, Thornton JM, Partridge L, Withers DJ. 2006. Coordinated multitissue transcriptional and plasma metabonomic profiles following acute caloric restriction in mice. Physiol Genomics. 27(3):187-200.
colon	cln1	10 - 30	0.5	3.5 - 4	m	3	3	C57BL/6	E-MEXP-748	Affymetrix Mouse Genome 430 2.0 Array	in situ oligonucleotide	3667 / 45037 (8.14%)	648 / 45037 (1.44%)	3667 / 45037 (8.14%)	3182 / 27121 (11.7%)	N/A	Selected CR-associated gene expression patterns were confirmed using RT-PCR; Liver: Irs1, Foxo1, Ppara, Ddit4, Dgat2	Selman C, Kerrison ND, Cooray A, Piper MD, Lingard SJ, Barton RH, Schuster EF, Blanc E, Gems D, Nicholson JK, Thornton JM, Partridge L, Withers DJ. 2006. Coordinated multitissue transcriptional and plasma metabonomic profiles following acute caloric restriction in mice. Physiol Genomics. 27(3):187-200.
hypothalamus	hyp1	10 - 30	0.5	3.5 - 4	m	3	3	C57BL/6	E-MEXP-748	Affymetrix Mouse Genome 430 2.0 Array	in situ oligonucleotide	5412 / 45037 (12%)	1237 / 45037 (2.75%)	5412 / 45037 (12%)	4460 / 27121 (16.4%)	N/A	Selected CR-associated gene expression patterns were confirmed using RT-PCR; Liver: Irs1, Foxo1, Ppara, Ddit4, Dgat2	Selman C, Kerrison ND, Cooray A, Piper MD, Lingard SJ, Barton RH, Schuster EF, Blanc E, Gems D, Nicholson JK, Thornton JM, Partridge L, Withers DJ. 2006. Coordinated multitissue transcriptional and plasma metabonomic profiles following acute caloric restriction in mice. Physiol Genomics. 27(3):187-200.
muscle	msl1	10 - 30	0.5	3.5 - 4	m	3	3	C57BL/6	E-MEXP-748	Affymetrix Mouse Genome 430 2.0 Array	in situ oligonucleotide	9247 / 45037 (20.5%)	2558 / 45037 (5.68%)	9247 / 45037 (20.5%)	7633 / 27121 (28.1%)	N/A	Selected CR-associated gene expression patterns were confirmed using RT-PCR; Liver: Irs1, Foxo1, Ppara, Ddit4, Dgat2	Selman C, Kerrison ND, Cooray A, Piper MD, Lingard SJ, Barton RH, Schuster EF, Blanc E, Gems D, Nicholson JK, Thornton JM, Partridge L, Withers DJ. 2006. Coordinated multitissue transcriptional and plasma metabonomic profiles following acute caloric restriction in mice. Physiol Genomics. 27(3):187-200.
cochlea	coc2	26	13	2 - 15	m	3	3	C57BL/6	GSE4786	Affymetrix Mouse Genome 430 2.0 Array	in situ oligonucleotide	14953 / 45037 (33.2%)	167 / 45037 (0.371%)	14953 / 45037 (33.2%)	11786 / 27121 (43.5%)	N/A	Selected CR-associated gene expression patterns were confirmed using RT-PCR; Cochlea: Sirt1, Atp6v1a, Coch, Gja1	Someya S, Yamasoba T, Weindruch R, Prolla TA, Tanokura M. 2007. Caloric restriction suppresses apoptotic cell death in the mammalian cochlea and leads to prevention of presbycusis. Neurobiol Aging. 28(10):1613-22.
muscle	msl3	26	23.5	1.5 - 25	m	5	5	C57BL/6NHsd	GSE6323	Affymetrix Mouse Expression 430A Array	in situ oligonucleotide	4950 / 22625 (21.9%)	1102 / 22625 (4.87%)	4950 / 22625 (21.9%)	4177 / 13923 (30%)	Transcripts linked to probe sets on the Affymetrix 430 2.0 array based on common Affymetrix identifiers (Annotation Source: Affymetrix)	Selected CR and age-associated expression patterns confirmed using RT-PCR; Skeletal muscle: p21, p16, Gadd45a, p53	Edwards MG, Anderson RM, Yuan M, Kendziorski CM, Weindruch R, Prolla TA. 2007. Gene expression profiling of aging reveals activation of a p53-mediated transcriptional program. BMC Genomics. 8:80.
liver	lvr4a	30	4	2 - 6	f	8	7	Wild Type, Ames	GSE1093	Affymetrix Murine Genome U74 Version 2 Array	in situ oligonucleotide	1803 / 12422 (14.5%)	181 / 12422 (1.46%)	1387 / 8595 (16.1%)	1358 / 8067 (16.8%)	Transcripts linked to probe sets on Affymetrix 430 2.0 array using Affymetrix "best match" table (January 2003, Annotation Source: Affymetrix)	Selected CR-associated gene expression patterns were confirmed using RT-PCR; Liver: Cyp4a14, Gos2, Thrsp, Igfbp2, U2af2, Cebpd, Ppara, Fasn, Igf1, Cyp2f2, AW047728, AW045751, AI842492, AI839004	Tsuchiya T, Dhahbi JM, Cui X, Mote PL, Bartke A, Spindler SR. 2004. Additive regulation of hepatic gene expression by dwarfism and caloric restriction. Physiol Genomics. 17(3):307-15.
liver	lvr4b	30	4	2 - 6	f	8	8	Wild Type, Ames	GSE1093	Affymetrix Murine Genome U74 Version 2 Array	in situ oligonucleotide	723 / 12422 (5.82%)	32 / 12422 (0.258%)	550 / 8595 (6.4%)	543 / 8067 (6.73%)	Transcripts linked to probe sets on Affymetrix 430 2.0 array using Affymetrix "best match" table (January 2003, Annotation Source: Affymetrix)	Selected CR-associated gene expression patterns were confirmed using RT-PCR; Liver: Cyp4a14, Gos2, Thrsp, Igfbp2, U2af2, Cebpd, Ppara, Fasn, Igf1, Cyp2f2, AW047728, AW045751, AI842492, AI839004	Tsuchiya T, Dhahbi JM, Cui X, Mote PL, Bartke A, Spindler SR. 2004. Additive regulation of hepatic gene expression by dwarfism and caloric restriction. Physiol Genomics. 17(3):307-15.
liver	lvr5	44	20	5 - 25	m	4	4	B6C3F1	GSE2431	Affymetrix Murine Genome U74 Version 2 Array	in situ oligonucleotide	2668 / 12422 (21.5%)	1176 / 12422 (9.47%)	2113 / 8595 (24.6%)	2055 / 8067 (25.5%)	Transcripts linked to probe sets on Affymetrix 430 2.0 array using Affymetrix "best match" table (January 2003, Annotation Source: Affymetrix)	No confirmation of results by RT-PCR	Dhahbi JM, Mote PL, Fahy GM, Spindler SR. 2005. Identification of potential caloric restriction mimetics by microarray profiling. Physiol Genomics. 23(3):343-50.
lung	lng6	66	0.07	?	m	2	3	C57BL/6J	GSE478	Affymetrix Murine Genome U74 Version 2 Array	in situ oligonucleotide	2228 / 12422 (17.9%)	560 / 12422 (4.51%)	1788 / 8595 (20.8%)	1740 / 8067 (21.6%)	Transcripts linked to probe sets on Affymetrix 430 2.0 array using Affymetrix "best match" table (January 2003, Annotation Source: Affymetrix)	Selected CR-associated gene expression patterns were confirmed using Rnase protection assay; Lung: Caspase2, Caspase3, Caspase6, Caspase8, Caspase12	Massaro D, Massaro GD, Baras A, Hoffman EP, Clerch LB. 2004. Calorie-related rapid onset of alveolar loss, regeneration, and changes in mouse lung gene expression. Am J Physiol Lung Cell Mol Physiol. 286(5):L896-906.
heart	hrt7	41	16	14 - 30	m	5	5	B6C3F1	N/A	Affymetrix Murine Genome U74 Version 2 Array	in situ oligonucleotide	2835 / 12588 (22.5%)	1088 / 12588 (8.64%)	1839 / 7732 (23.8%)	1790 / 7294 (24.5%)	Transcripts linked to probe sets on Affymetrix 430 2.0 array using Affymetrix "best match" table (January 2003, Annotation Source: Affymetrix)	No confirmation of results by RT-PCR	Lee CK, Allison DB, Brand J, Weindruch R, Prolla TA. 2002. Transcriptional profiles associated with aging and middle age-onset caloric restriction in mouse hearts. Proc Natl Acad Sci USA. 99(23):14988-93.
heart	hrt8a	44	6	1 - 7	m	4	4	B6C3F1	N/A	Affymetrix Murine Genome U74 Version 2 Array	in situ oligonucleotide	1804 / 12422 (14.5%)	123 / 12422 (0.99%)	1385 / 8595 (16.1%)	1370 / 8067 (17%)	Transcripts linked to probe sets on Affymetrix 430 2.0 array using Affymetrix "best match" table (January 2003, Annotation Source: Affymetrix)	Selected gene expression patterns were verified by RT-PCR; 9 significant results verified, of 9 randomly selected	Dhahbi JM, Tsuchiya T, Kim HJ, Mote PL, Spindler SR. 2006. Gene expression and physiologic responses of the heart to the initiation and withdrawal of caloric restriction. J Gerontol A Biol Sci Med Sci. 61(3):218-31.
heart	hrt8b	44	24	7 - 31	m	4	4	B6C3F1	N/A	Affymetrix Murine Genome U74 Version 2 Array	in situ oligonucleotide	1824 / 12422 (14.7%)	107 / 12422 (0.861%)	1383 / 8595 (16.1%)	1356 / 8067 (16.8%)	Transcripts linked to probe sets on Affymetrix 430 2.0 array using Affymetrix "best match" table (January 2003, Annotation Source: Affymetrix)	Selected gene expression patterns were verified by RT-PCR; 9 significant results verified, of 9 randomly selected	Dhahbi JM, Tsuchiya T, Kim HJ, Mote PL, Spindler SR. 2006. Gene expression and physiologic responses of the heart to the initiation and withdrawal of caloric restriction. J Gerontol A Biol Sci Med Sci. 61(3):218-31.
heart	hrt8c	44	2	29 - 31	m	4	4	B6C3F1	N/A	Affymetrix Murine Genome U74 Version 2 Array	in situ oligonucleotide	730 / 12422 (5.88%)	20 / 12422 (0.161%)	551 / 8595 (6.41%)	541 / 8067 (6.71%)	Transcripts linked to probe sets on Affymetrix 430 2.0 array using Affymetrix "best match" table (January 2003, Annotation Source: Affymetrix)	Selected gene expression patterns were verified by RT-PCR; 9 significant results verified, of 9 randomly selected	Dhahbi JM, Tsuchiya T, Kim HJ, Mote PL, Spindler SR. 2006. Gene expression and physiologic responses of the heart to the initiation and withdrawal of caloric restriction. J Gerontol A Biol Sci Med Sci. 61(3):218-31.
white adipose tissue	wat9a	41	0.75	9.75 - 10.5	m	5	5	C57BL/6	N/A	Affymetrix Murine Genome U74 Version 2 Array	in situ oligonucleotide	872 / 12422 (7.02%)	39 / 12422 (0.314%)	660 / 8595 (7.68%)	655 / 8067 (8.12%)	Transcripts linked to probe sets on Affymetrix 430 2.0 array using Affymetrix "best match" table (January 2003, Annotation Source: Affymetrix)	Selected CR-associated gene expression patterns were confirmed by RT-PCR; White adipose tissue: leptin, Srebp1	Higami Y, Pugh TD, Page GP, Allison DB, Prolla TA, Weindruch R. 2004. Adipose tissue energy metabolism: altered gene expression profile of mice subjected to long-term caloric restriction. FASEB J. 18(2):415-7.
white adipose tissue	wat9b	41	9	1.5 - 10.5	m	5	5	C57BL/6	N/A	Affymetrix Murine Genome U74 Version 2 Array	in situ oligonucleotide	1860 / 12422 (15%)	299 / 12422 (2.41%)	1467 / 8595 (17.1%)	1434 / 8067 (17.8%)	Transcripts linked to probe sets on Affymetrix 430 2.0 array using Affymetrix "best match" table (January 2003, Annotation Source: Affymetrix)	Selected CR-associated gene expression patterns were confirmed by RT-PCR; White adipose tissue: leptin, Srebp1	Higami Y, Pugh TD, Page GP, Allison DB, Prolla TA, Weindruch R. 2004. Adipose tissue energy metabolism: altered gene expression profile of mice subjected to long-term caloric restriction. FASEB J. 18(2):415-7.
liver	lvr10	35	1	?	m	3	3	SV129	N/A	Affymetrix Murine Genome U74 Version 2 Array	in situ oligonucleotide	86 / 12422 (0.692%)	? / 12422 (?)	71 / 8595 (0.826%)	71 / 8067 (0.880%)	Transcripts linked to probe sets on Affymetrix 430 2.0 array using Affymetrix "best match" table (January 2003, Annotation Source: Affymetrix). For this study, raw data was not available, and analyses are based only upon a list of significant transcripts provided in the original research report. Consequently, it was not possible to carry out some analyses for these data (e.g., see column N)	Selected CR-associated gene expression patterns were confirmed using RT-PCR; Liver: Abcd4, Acadvlc, Cyp4a14, Lpl, Pla2g12, Fae1, Fpps, Sc5d, Sqle, Cyp7a1, Cyp7b1, Cyp8b1, Egfr, Gstt2, Ppargc1a, Rad51l1	Corton JC, Apte U, Anderson SP, Limaye P, Yoon L, Latendresse J, Dunn C, Everitt JI, Voss KA, Swanson C, Kimbrough C, Wong JS, Gill SS, Chandraratna RA, Kwak MK, Kensler TW, Stulnig TM, Steffensen KR, Gustafsson JA, Mehendale HM. 2004. Mimetics of caloric restriction include agonists of lipid-activated nuclear receptors. J Biol Chem. 279(44):46204-12.
kidney	kid11	?	?	? - 30	?	5	5	C57BL/6	GSE459	Affymetrix Murine 11K SubA Array / Affymetrix Murine 11K SubB Array	in situ oligonucleotide	3909 / 13031 (30%)	2879 / 13031 (22.1%)	693 / 5164 (13.4%)	684 / 4993 (13.7%)	Transcripts linked to probe sets on Affymetrix 430 2.0 array using Affymetrix "best match" table (June 2007, Annotation Source: Affymetrix)	No confirmation of results by RT-PCR	N/A
hippocampus	hip12	30	4	8 - 12	m	4	4	B6CBA	N/A	Agilent-011978 Mouse Microarray G4121A	in situ oligonucleotide	696 / 20868 (3.34%)	65 / 20868 (0.311%)	608 / 15362 (3.96%)	882 / 19556 (4.51%)	Transcripts linked to Affymetrix 430 2.0 array based upon unigene identifiers (Sept 2008, Annotation Source: Gene Expression Omnibus)	Selected CR-associated gene expression patterns were confirmed using RT-PCR; Hippocampus: Delta, C-Kit, Syt4, C1qa	Wu P, Shen Q, Dong S, Xu Z, Tsien JZ, Hu Y. 2008. Calorie restriction ameliorates neurodegenerative phenotypes in forebrain-specific presenilin-1 and presenilin-2 double knockout mice. Neurobiol Aging. 29(10):1502-11.
heart	hrt13	40	2.5 - 4.5	1.5 - 6	m	6	6	C57BL/6	N/A	Affymetrix Murine Genome U74 Version 2 Array	in situ oligonucleotide	192 / 12422 (1.54%)	? / 12422 (?)	157 / 8595 (1.83%)	154 / 8067 (1.91%)	Transcripts linked to probe sets on Affymetrix 430 2.0 array using Affymetrix "best match" table (January 2003, Annotation Source: Affymetrix). For this study, raw data was not available, and analyses are based only upon a list of significant transcripts provided in the original research report. Consequently, it was not possible to carry out some analyses for these data (e.g., see column N)	CR and age-associated gene expression patterns were confirmed by RT-PCR using a set of 31 randomly chosen genes. In some cases, genes were evaluated in multiple tissue types, and in total, 55 comparisons were made between array and PCR-based expression ratios. In 48 of 55 comparisons, no significant difference was found between expression ratios examined by RT-PCR and the array. Examined genes in…	Fu C, Hickey M, Morrison M, McCarter R, Han ES. 2006. Tissue specific and non-specific changes in gene expression by aging and by early stage CR. Mech Ageing Dev. 127(12):905-16.
liver	lvr13	40	2.5 - 4.5	1.5 - 6	m	6	6	C57BL/6	N/A	Affymetrix Murine Genome U74 Version 2 Array	in situ oligonucleotide	839 / 12422 (6.75%)	? / 12422 (?)	694 / 8595 (8.07%)	683 / 8067 (8.47%)	Transcripts linked to probe sets on Affymetrix 430 2.0 array using Affymetrix "best match" table (January 2003, Annotation Source: Affymetrix). For this study, raw data was not available, and analyses are based only upon a list of significant transcripts provided in the original research report. Consequently, it was not possible to carry out some analyses for these data (e.g., see column N)	CR and age-associated gene expression patterns were confirmed by RT-PCR using a set of 31 randomly chosen genes. In some cases, genes were evaluated in multiple tissue types, and in total, 55 comparisons were made between array and PCR-based expression ratios. In 48 of 55 comparisons, no significant difference was found between expression ratios examined by RT-PCR and the array. Examined genes in…	Fu C, Hickey M, Morrison M, McCarter R, Han ES. 2006. Tissue specific and non-specific changes in gene expression by aging and by early stage CR. Mech Ageing Dev. 127(12):905-16.
hypothalamus	hyp13	40	2.5 - 4.5	1.5 - 6	m	6	6	C57BL/6	N/A	Affymetrix Murine Genome U74 Version 2 Array	in situ oligonucleotide	100 / 12422 (0.805%)	? / 12422 (?)	91 / 8595 (1.06%)	90 / 8067 (1.11%)	Transcripts linked to probe sets on Affymetrix 430 2.0 array using Affymetrix "best match" table (January 2003, Annotation Source: Affymetrix). For this study, raw data was not available, and analyses are based only upon a list of significant transcripts provided in the original research report. Consequently, it was not possible to carry out some analyses for these data (e.g., see column N)	CR and age-associated gene expression patterns were confirmed by RT-PCR using a set of 31 randomly chosen genes. In some cases, genes were evaluated in multiple tissue types, and in total, 55 comparisons were made between array and PCR-based expression ratios. In 48 of 55 comparisons, no significant difference was found between expression ratios examined by RT-PCR and the array. Examined genes in…	Fu C, Hickey M, Morrison M, McCarter R, Han ES. 2006. Tissue specific and non-specific changes in gene expression by aging and by early stage CR. Mech Ageing Dev. 127(12):905-16.
liver	lvr14	30	7.5	1 - 8.5	m, f	8	8	Mixed (129/Ola, BALB/c, C57BL/6, C3H)	N/A	Atlas Mouse 1.2 Array (Cat. #7853-1) / Atlas Mouse 1.2 Array II (Cat. #7857-1)	spotted DNA/cDNA	375 / 2352 (15.9%)	66 / 2352 (2.81%)	368 / 2143 (17.2%)	481 / 2770 (17.4%)	Transcripts linked to probe sets on Affymetrix 430 2.0 array based upon Genbank or Entrez identifiers (Sept 2008, Annotation Source: Gene Expression Omnibus)	Selected results were confirmed using RT-PCR; Liver: Adora1, Serpina6, Cyp2a4, Got1, Mup1, Rbp4. Of 10 results randomly selected, 2 were not confirmed for technical reasons, while 2 were not confirmed despite no technical difficulties.	Miller RA, Chang Y, Galecki AT, Al-Regaiey K, Kopchick JJ, Bartke A. 2002. Gene expression patterns in calorically restricted mice: partial overlap with long-lived mutant mice. Mol Endocrinol. 16(11):2657-66.
heart	hrt15	40	16	14 - 30	m	5	5	B6C3F1	GSE11291	Affymetrix Mouse Genome 430 2.0 Array	in situ oligonucleotide	18812 / 45037 (41.8%)	12934 / 45037 (28.7%)	18812 / 45037 (41.8%)	14477 / 27121 (53.4%)	N/A	No confirmation of results by RT-PCR	Barger JL, Kayo T, Vann JM, Arias EB, Wang J, Hacker TA, Wang Y, Raederstorff D, Morrow JD, Leeuwenburgh C, Allison DB, Saupe KW, Cartee GD, Weindruch R, Prolla TA. 2008. A low dose of dietary resveratrol partially mimics caloric restriction and retards aging parameters in mice. PLoS ONE. 3(6):e2264.
muscle	msl15	40	16	14 - 30	m	5	5	B6C3F1	GSE11291	Affymetrix Mouse Genome 430 2.0 Array	in situ oligonucleotide	12866 / 45037 (28.6%)	9470 / 45037 (21%)	12866 / 45037 (28.6%)	9325 / 27121 (34.4%)	N/A	No confirmation of results by RT-PCR	Barger JL, Kayo T, Vann JM, Arias EB, Wang J, Hacker TA, Wang Y, Raederstorff D, Morrow JD, Leeuwenburgh C, Allison DB, Saupe KW, Cartee GD, Weindruch R, Prolla TA. 2008. A low dose of dietary resveratrol partially mimics caloric restriction and retards aging parameters in mice. PLoS ONE. 3(6):e2264.
cortex	ctx15	40	16	14 - 30	m	5	5	B6C3F1	GSE11291	Affymetrix Mouse Genome 430 2.0 Array	in situ oligonucleotide	9564 / 45037 (21.2%)	6063 / 45037 (13.5%)	9564 / 45037 (21.2%)	7415 / 27121 (27.3%)	N/A	No confirmation of results by RT-PCR	Barger JL, Kayo T, Vann JM, Arias EB, Wang J, Hacker TA, Wang Y, Raederstorff D, Morrow JD, Leeuwenburgh C, Allison DB, Saupe KW, Cartee GD, Weindruch R, Prolla TA. 2008. A low dose of dietary resveratrol partially mimics caloric restriction and retards aging parameters in mice. PLoS ONE. 3(6):e2264.
heart	hrt16	EOD1	15	12 - 27	m	4	3	C57BL/6NIA	GSE11845	Illumina mouseRef-8 v1.1 expression beadchip	oligonucleotide beads	13752 / 24600 (55.9%)	12052 / 24600 (49%)	1059 / 5774 (18.3%)	1058 / 5758 (18.4%)	Transcripts linked to probe sets on Affymetrix 430 2.0 array using Illumina match table (Sept 2008, Annotation Source: Illumina)	Selected CR-associated gene expression patterns were confirmed by RT-PCR; Liver: Hsd3b5, Apoh, Hamp2, Cyp2b9, Cyp7a1	Pearson KJ, Baur JA, Lewis KN, Peshkin L, Price NL, Labinskyy N, Swindell WR, Kamara D, Minor RK, Perez E, Jamieson HA, Zhang Y, Dunn SR, Sharma K, Pleshko N, Woollett LA, Csiszar A, Ikeno Y, Le Couteur D, Elliott PJ, Becker KG, Navas P, Ingram DK, Wolf NS, Ungvari Z, Sinclair DA, de Cabo R. 2008. Resveratrol delays age-related deterioration and mimics transcriptional aspects of dietary restricti…
liver	lvr16	EOD1	15	12 - 27	m	3	3	C57BL/6NIA	GSE11845	Illumina mouseRef-8 v1.1 expression beadchip	oligonucleotide beads	14808 / 24600 (60.2%)	12528 / 24600 (50.9%)	1460 / 5774 (25.3%)	1457 / 5758 (25.3%)	Transcripts linked to probe sets on Affymetrix 430 2.0 array using Illumina match table (Sept 2008, Annotation Source: Illumina)	Selected CR-associated gene expression patterns were confirmed by RT-PCR; Liver: Hsd3b5, Apoh, Hamp2, Cyp2b9, Cyp7a1	Pearson KJ, Baur JA, Lewis KN, Peshkin L, Price NL, Labinskyy N, Swindell WR, Kamara D, Minor RK, Perez E, Jamieson HA, Zhang Y, Dunn SR, Sharma K, Pleshko N, Woollett LA, Csiszar A, Ikeno Y, Le Couteur D, Elliott PJ, Becker KG, Navas P, Ingram DK, Wolf NS, Ungvari Z, Sinclair DA, de Cabo R. 2008. Resveratrol delays age-related deterioration and mimics transcriptional aspects of dietary restricti…
muscle	msl16	EOD1	15	12 - 27	m	4	3	C57BL/6NIA	GSE11845	Illumina mouseRef-8 v1.1 expression beadchip	oligonucleotide beads	12674 / 24600 (51.5%)	11758 / 24600 (47.8%)	559 / 5774 (9.68%)	558 / 5758 (9.69%)	Transcripts linked to probe sets on Affymetrix 430 2.0 array using Illumina match table (Sept 2008, Annotation Source: Illumina)	Selected CR-associated gene expression patterns were confirmed by RT-PCR; Liver: Hsd3b5, Apoh, Hamp2, Cyp2b9, Cyp7a1	Pearson KJ, Baur JA, Lewis KN, Peshkin L, Price NL, Labinskyy N, Swindell WR, Kamara D, Minor RK, Perez E, Jamieson HA, Zhang Y, Dunn SR, Sharma K, Pleshko N, Woollett LA, Csiszar A, Ikeno Y, Le Couteur D, Elliott PJ, Becker KG, Navas P, Ingram DK, Wolf NS, Ungvari Z, Sinclair DA, de Cabo R. 2008. Resveratrol delays age-related deterioration and mimics transcriptional aspects of dietary restricti…
white adipose tissue	wat16	EOD1	15	12 - 27	m	2	2	C57BL/6NIA	GSE11845	Illumina mouseRef-8 v1.1 expression beadchip	oligonucleotide beads	14000 / 24600 (56.9%)	12097 / 24600 (49.2%)	1168 / 5774 (20.2%)	1167 / 5758 (20.3%)	Transcripts linked to probe sets on Affymetrix 430 2.0 array using Illumina match table (Sept 2008, Annotation Source: Illumina)	Selected CR-associated gene expression patterns were confirmed by RT-PCR; Liver: Hsd3b5, Apoh, Hamp2, Cyp2b9, Cyp7a1	Pearson KJ, Baur JA, Lewis KN, Peshkin L, Price NL, Labinskyy N, Swindell WR, Kamara D, Minor RK, Perez E, Jamieson HA, Zhang Y, Dunn SR, Sharma K, Pleshko N, Woollett LA, Csiszar A, Ikeno Y, Le Couteur D, Elliott PJ, Becker KG, Navas P, Ingram DK, Wolf NS, Ungvari Z, Sinclair DA, de Cabo R. 2008. Resveratrol delays age-related deterioration and mimics transcriptional aspects of dietary restricti…
gonads	gon17	40	18	6 - 24	m, f	16	16	C57BL/6	GSE7502	NIA Mouse 44K v2.1 v2.2	in situ oligonucleotide	3768 / 25577 (14.7%)	266 / 25577 (1.04%)	1269 / 6754 (18.8%)	1404 / 7492 (18.7%)	Transcripts linked to probe sets on Affymetrix 430 2.0 array based upon Entrez identifiers (September 2008, Annotation Source: Gene Expression Omnibus)	Selected results were confirmed using RT-PCR; Ovary: Adipoq, Per2, Scd1, Zp3, Dnajb13, Mrps22; Testis: Fetub	Sharov AA, Falco G, Piao Y, Poosala S, Becker KG, Zonderman AB, Longo DL, Schlessinger D, Ko MSh. 2008. Effects of aging and calorie restriction on the global gene expression profiles of mouse testis and ovary. BMC Biol. 6:24.
thymus	thm18	40	18	6 - 24	m, f	27	30	C57BL/6	GSE7829	NIA Mouse 17K	spotted DNA/cDNA	1074 / 16896 (6.36%)	0 / 16896 (0%)	591 / 7746 (7.63%)	611 / 7889 (7.74%)	Transcripts linked to Affymetrix 430 2.0 array based upon unigene identifiers (Sept 2008, Annotation Source: Gene Expression Omnibus)	Selected age-associated expression patterns were confirmed by RT-PCR; Thymus: Cct3, Ctsl, Dock7, Eif3s10, Eif4g2, Etfb, Hspa8, Hspca, Hspcb, Igh6, Ighg, Nr1i3, Nr3c1, Smarcd2, Vil2	Lustig A, Weeraratna AT, Wood WW 3rd, Teichberg D, Bertak D, Carter A, Poosala S, Firman J, Becker KG, Zonderman AB, Longo DL, Taub DD. 2007. Transcriptome analysis of age-, gender- and diet-associated changes in murine thymus. Cell Immunol. 245(1):42-61.
spinal cord	spc19	40	20	4 - 24	m, f	25	30	C57BL/6	GSE8426	NIA Mouse 17K	spotted DNA/cDNA	1306 / 16896 (7.73%)	4 / 16896 (0.0237%)	764 / 7746 (9.86%)	789 / 7889 (10%)	Transcripts linked to Affymetrix 430 2.0 array based upon unigene identifiers (Sept 2008, Annotation Source: Gene Expression Omnibus)	Selected gene expression patterns were verified by RT-PCR; Central nervous system regions: Hspca, HIF1-alpha, Wrn, Jag1, Elovl6, Nlk; 85% of comparisons between RT-PCR results and array results were confirmed.	Xu X, Zhan M, Duan W, Prabhu V, Brenneman R, Wood W, Firman J, Li H, Zhang P, Ibe C, Zonderman AB, Longo DL, Poosala S, Becker KG, Mattson MP. 2007. Gene expression atlas of the mouse central nervous system: impact and interactions of age, energy intake and gender. Genome Biol. 8(11):R234.
striatum	str19	40	20	4 - 24	m, f	27	30	C57BL/6	GSE8426	NIA Mouse 17K	spotted DNA/cDNA	378 / 16896 (2.24%)	0 / 16896 (0%)	217 / 7746 (2.8%)	224 / 7889 (2.84%)	Transcripts linked to Affymetrix 430 2.0 array based upon unigene identifiers (Sept 2008, Annotation Source: Gene Expression Omnibus)	Selected gene expression patterns were verified by RT-PCR; Central nervous system regions: Hspca, HIF1-alpha, Wrn, Jag1, Elovl6, Nlk; 85% of comparisons between RT-PCR results and array results were confirmed.	Xu X, Zhan M, Duan W, Prabhu V, Brenneman R, Wood W, Firman J, Li H, Zhang P, Ibe C, Zonderman AB, Longo DL, Poosala S, Becker KG, Mattson MP. 2007. Gene expression atlas of the mouse central nervous system: impact and interactions of age, energy intake and gender. Genome Biol. 8(11):R234.
hippocampus	hip19	40	20	4 - 24	m, f	27	30	C57BL/6	GSE8426	NIA Mouse 17K	spotted DNA/cDNA	3423 / 16896 (20.3%)	0 / 16896 (0%)	1838 / 7746 (23.7%)	1881 / 7889 (23.8%)	Transcripts linked to Affymetrix 430 2.0 array based upon unigene identifiers (Sept 2008, Annotation Source: Gene Expression Omnibus)	Selected gene expression patterns were verified by RT-PCR; Central nervous system regions: Hspca, HIF1-alpha, Wrn, Jag1, Elovl6, Nlk; 85% of comparisons between RT-PCR results and array results were confirmed.	Xu X, Zhan M, Duan W, Prabhu V, Brenneman R, Wood W, Firman J, Li H, Zhang P, Ibe C, Zonderman AB, Longo DL, Poosala S, Becker KG, Mattson MP. 2007. Gene expression atlas of the mouse central nervous system: impact and interactions of age, energy intake and gender. Genome Biol. 8(11):R234.
cortex	ctx19	40	20	4 - 24	m, f	27	30	C57BL/6	GSE8426	NIA Mouse 17K	spotted DNA/cDNA	303 / 16896 (1.79%)	0 / 16896 (0%)	174 / 7746 (2.25%)	178 / 7889 (2.26%)	Transcripts linked to Affymetrix 430 2.0 array based upon unigene identifiers (Sept 2008, Annotation Source: Gene Expression Omnibus)	Selected gene expression patterns were verified by RT-PCR; Central nervous system regions: Hspca, HIF1-alpha, Wrn, Jag1, Elovl6, Nlk; 85% of comparisons between RT-PCR results and array results were confirmed.	Xu X, Zhan M, Duan W, Prabhu V, Brenneman R, Wood W, Firman J, Li H, Zhang P, Ibe C, Zonderman AB, Longo DL, Poosala S, Becker KG, Mattson MP. 2007. Gene expression atlas of the mouse central nervous system: impact and interactions of age, energy intake and gender. Genome Biol. 8(11):R234.
cerebellum	cbm19	40	20	4 - 24	m, f	27	29	C57BL/6	GSE8426	NIA Mouse 17K	spotted DNA/cDNA	321 / 16896 (1.9%)	0 / 16896 (0%)	209 / 7746 (2.7%)	212 / 7889 (2.69%)	Transcripts linked to Affymetrix 430 2.0 array based upon unigene identifiers (Sept 2008, Annotation Source: Gene Expression Omnibus)	Selected gene expression patterns were verified by RT-PCR; Central nervous system regions: Hspca, HIF1-alpha, Wrn, Jag1, Elovl6, Nlk; 85% of comparisons between RT-PCR results and array results were confirmed.	Xu X, Zhan M, Duan W, Prabhu V, Brenneman R, Wood W, Firman J, Li H, Zhang P, Ibe C, Zonderman AB, Longo DL, Poosala S, Becker KG, Mattson MP. 2007. Gene expression atlas of the mouse central nervous system: impact and interactions of age, energy intake and gender. Genome Biol. 8(11):R234.
liver	lvr20	44	27	7 - 34	m	3	4	B6C3F1	N/A	Affymetrix Murine 11K SubA Array / Affymetrix Murine 11K SubB Array	in situ oligonucleotide	129 / 13031 (0.990%)	? / 13031 (?)	89 / 5164 (1.72%)	90 / 4993 (1.80%)	Transcripts linked to probe sets on Affymetrix 430 2.0 array using Affymetrix "best match" table (June 2007, Annotation Source: Affymetrix). For this study, raw data was not available, and analyses are based only upon a list of significant transcripts provided in the original research report. Consequently, it was not possible to carry out some analyses for these data (e.g., see column N)	Selected CR-associated gene expression patterns were confirmed for 10 randomly chosen significant results; Liver: Mt1, Arg1, Ndst3, Car3, Mup4, G6pc, Pah, Hpgd	Dhahbi JM, Kim HJ, Mote PL, Beaver RJ, Spindler SR. 2004. Temporal linkage between the phenotypic and genomic responses to caloric restriction. Proc Natl Acad Sci USA 101(15):5524-9.
mammary gland	mmy21	30	1.5 - 3	1.5	f	9	10	C57BL/6	GSE14202	Affymetrix Mouse Expression 430A Array	in situ oligonucleotide	2960 / 22626 (13.1%)	54 / 22626 (0.239%)	2960 / 22626 (13.1%)	2485 / 13923 (17.8%)	Transcripts linked to probe sets on the Affymetrix 430 2.0 array based on common Affymetrix identifiers (Annotation Source: Affymetrix)	No confirmation of results by RT-PCR	N/A
liver	lvr22	34	?	? - 9	m	6	8	ICR (CD1)	GSE11244	HPCGG Mouse 19K Compugen v1.0	spotted oligonucleotide	2557 / 9550 (26.8%)	1105 / 9550 (11.6%)	2040 / 7151 (28.5%)	2033 / 7081 (28.7%)	Transcripts linked to probe sets on the Affymetrix 430 2.0 array based upon Genbank identifiers and gene symbols (Jan 2009, Annotation Source: Gene Expression Omnibus)	Selected gene expression patterns were confirmed using RT-PCR; Liver: Ar,Blm,Cdkn1a,Ddit4,Foxo1,Foxo3,Fst,G6pc (G6pase),Ghbp,Ghr,Igf1,Igfbp3,Igfbp4,Igfbp7,Klkb1,Lepr,Mttp,Nnmt,Ppargc1a (Pgc1),Rpl4,Sgk,Sgk2,Tert,Trp53inp1	Estep PW 3rd, Warner JB, Bulyk ML. 2009. Short-term calorie restriction in male mice feminizes gene expression and alters key regulators of conserved aging regulatory pathways. PLoS One 4(4):e5242.
Notes:
1EOD indicates "every other day feeding".
Details, Column M:	Column M lists the proportion of significant transcripts relative to the total number of transcripts evaluated in each experiment. Significance calls are based upon a comparison-wise type I error rate of 0.05 (i.e., p-values were not adjusted to control the experiment-wise false discovery rate)
Details, Column N:	Column N lists the proportion of significant transcripts relative to the total number of transcripts evaluated in each experiment. Significance calls are based upon an adjusted p-value of 0.05. The p-value adjustment was carried out using the Benjamini-Hochberg procedure for controlling the experiment-wise false discovery rate among all transcripts analyzed in the experiment. In some cases, calcu…
Details, Column O:	Column O lists the proportion of significant transcripts, but includes only those transcripts that were incorporated into the analysis. Significance calls are based upon a comparison-wise type I error rate of 0.05 (i.e., p-values were not adjusted to control the experiment-wise false discovery rate). A transcript was not incorporated into the analysis if it could not be reliably matched with a co…
Details, Column P:	Column P lists the proprotion of significant genes, based upon transcripts incorporated into the analysis. Signifcance calls are based upon a comparison-wise type I error rate of 0.05 (i.e., p-values were not adjusted to control the experiment-wise type I error rate). A "gene" is here meant to include official gene symbols that have been assigned to mouse transcripts, as well as some unigene ids …

## Sheet: Aging Experiments
Aging Experiments:
									details	details	details	details
Tissue	Experiment ID	Age Range (months)	Ages Sampled (months) [Sample Size]	Gender	Strain	Database ID	Platform	Array Type	Proportion of Significant Transcripts (P-Value < 0.05)	Proportion of Significant Transcripts (Benjamini-Hochberg Adjusted P-Value < 0.05)	Proportion of Significant Transcripts (P-Value < 0.05) (Includes only transcripts incorporated into the analysis)	Proportion Significant Genes (P < 0.05) (based upon transcripts incorporated into the analysis)	Methods Comment	RT-PCR Confirmation	Reference
heart	hrt1	5 - 30	5 [n = 5], 30 [n = 5]	m	B6C3F1	GSE11291	Affymetrix Mouse Genome 430 2.0 Array	in situ oligonucleotide	9988 / 45037 (22.2%)	3217 / 45037 (7.14%)	9988 / 45037 (22.2%)	8007 / 27121 (29.5%)	N/A	No confirmation of results by RT-PCR	Barger JL, Kayo T, Vann JM, Arias EB, Wang J, Hacker TA, Wang Y, Raederstorff D, Morrow JD, Leeuwenburgh C, Allison DB, Saupe KW, Cartee GD, Weindruch R, Prolla TA. 2008. A low dose of dietary resveratrol partially mimics caloric restriction and retards aging parameters in mice. PLoS ONE. 3(6):e2264.
muscle	msl1	5 - 30	5 [n = 5], 30 [n = 5]	m	B6C3F1	GSE11291	Affymetrix Mouse Genome 430 2.0 Array	in situ oligonucleotide	5784 / 45037 (12.8%)	1619 / 45037 (3.59%)	5784 / 45037 (12.8%)	4777 / 27121 (17.6%)	N/A	No confirmation of results by RT-PCR	Barger JL, Kayo T, Vann JM, Arias EB, Wang J, Hacker TA, Wang Y, Raederstorff D, Morrow JD, Leeuwenburgh C, Allison DB, Saupe KW, Cartee GD, Weindruch R, Prolla TA. 2008. A low dose of dietary resveratrol partially mimics caloric restriction and retards aging parameters in mice. PLoS ONE. 3(6):e2264.
cortex	ctx1	5 - 30	5 [n = 5], 30 [n = 5]	m	B6C3F1	GSE11291	Affymetrix Mouse Genome 430 2.0 Array	in situ oligonucleotide	4760 / 45037 (10.6%)	1066 / 45037 (2.37%)	4760 / 45037 (10.6%)	4183 / 27121 (15.4%)	N/A	No confirmation of results by RT-PCR	Barger JL, Kayo T, Vann JM, Arias EB, Wang J, Hacker TA, Wang Y, Raederstorff D, Morrow JD, Leeuwenburgh C, Allison DB, Saupe KW, Cartee GD, Weindruch R, Prolla TA. 2008. A low dose of dietary resveratrol partially mimics caloric restriction and retards aging parameters in mice. PLoS ONE. 3(6):e2264.
liver	lvr2	4 - 22	4 [n = 5], 10 [n = 5], 22 [n = 6]	m	Wild Type, Ames	GSE3150	Affymetrix Mouse Genome 430 2.0 Array	in situ oligonucleotide	7593 / 45037 (16.9%)	29 / 45037 (0.0644%)	7593 / 45037 (16.9%)	6631 / 27121 (24.4%)	N/A	No confirmation of results by RT-PCR	Boylston WH, DeFord JH, Papaconstantinou J. 2006. Identification of longevity-associated genes in long-lived Snell and Ames dwarf mice Age 28:125-144.
liver	lvr3	2 - 32.5	2 [n = 2], 4 [n = 4], 24 [n = 4], 32.5 [n = 4]	m	C57Bl/6J	E-MEXP-839	Affymetrix Mouse Genome 430 2.0 Array	in situ oligonucleotide	9737 / 45037 (21.6%)	508 / 45037 (1.13%)	9737 / 45037 (21.6%)	7727 / 27121 (28.5%)	N/A	Selected gene expression patterns were verified by RT-PCR; Liver: Igf1, Igfbp3, PrlR, GhR, Dio1, Igfbp1, Hmox1, Ephox1, Gst2, Rad51 (found to be altered in Ercc1-KO mice relative to WT littermates)	Niedernhofer LJ, Garinis GA, Raams A, Lalai AS, Robinson AR, Appeldoorn E, Odijk H, Oostendorp R, Ahmad A, van Leeuwen W, Theil AF, Vermeulen W, van der Horst GT, Meinecke P, Kleijer WJ, Vijg J, Jaspers NG, Hoeijmakers JH. 2006. A new progeroid syndrome reveals that genotoxic stress suppresses the somatotroph axis. Nature 444(7122):1038-43.
cochlea	coc4	4 - 15	4 [n = 3], 15 [n = 3]	m	C57BL/6	GSE4786	Affymetrix Mouse Genome 430 2.0 Array	in situ oligonucleotide	512 / 45037 (1.14%)	0 / 45037 (0%)	512 / 45037 (1.14%)	509 / 27121 (1.88%)	N/A	Selected CR-associated gene expression patterns were confirmed using RT-PCR; Cochlea: Sirt1, Atp6v1a, Coch, Gja1	Someya S, Yamasoba T, Weindruch R, Prolla TA, Tanokura M. 2007. Caloric restriction suppresses apoptotic cell death in the mammalian cochlea and leads to prevention of presbycusis. Neurobiol Aging. 28(10):1613-22.
lung	lng5	2 - 26	2 [n = 3], 18 [n = 3], 26 [n = 3]	m	C57BL/6J	GSE6591	Affymetrix Mouse Genome 430 2.0 Array	in situ oligonucleotide	6537 / 45037 (14.5%)	82 / 45037 (0.182%)	6537 / 45037 (14.5%)	5337 / 27121 (19.7%)	N/A	Selected age-associated gene expression patterns were confirmed using RT-PCR; Lung: Cnn1, Col1a1, Col3a1, Col6a3, Ctsk, Dcn, Eln, Fbn1, Fn1, Igfbp2, Itih4, Lepr, Low, Mmp12, Mmp14, Mmp2, Mmp9, Serpinh1, Sox4, Sox7, Stat1, Tgfb1, Klf10, Timp1, Timp2, Timp3, Timp4, Tnxb, Wisp1; The overall correlation between array and RT-PCR fold-change values was 0.91	Misra V, Lee H, Singh A, Huang K, Thimmulappa RK, Mitzner W, Biswal S, Tankersley CG. 2007. Global expression profiles from C57BL/6J and DBA/2J mouse lungs to determine aging-related genes. Physiol Genomics. 31(3):429-40.
hematopoietic stem cells	hsc6	2 - 23	2.5 [n = 3], 23 [n = 5]	?	C57BL/6	GSE4332	Affymetrix Mouse Genome 430 2.0 Array	in situ oligonucleotide	2782 / 45037 (6.18%)	29 / 45037 (0.0644%)	2782 / 45037 (6.18%)	2499 / 27121 (9.21%)	N/A	Selected age-associated gene expression patterns were confirmed using RT-PCR; Hematopoietic stem cells: Abcb1a, Abca4, Alcam, Itga4, Selp, Osmr, Cbfa2t1h, Pml, Runx1, Cebp-d, Fit3/Flk2, Hoxb6, Pbx3	Rossi DJ, Bryder D, Zahn JM, Ahlenius H, Sonu R, Wagers AJ, Weissman IL. 2005. Cell intrinsic alterations underlie hematopoietic stem cell aging. Proc Natl Acad Sci USA 102(26):9194-9.
whole brain	wbr7	4 - 22	4 [n = 3], 22 [n = 3]	m	BALB/c	GSE3253	Affymetrix Mouse Genome 430 2.0 Array	in situ oligonucleotide	2215 / 45037 (4.92%)	1 / 45037 (0.00222%)	2215 / 45037 (4.92%)	2138 / 27121 (7.88%)	N/A	Selected gene expression patterns were confirmed by RT-PCR; Whole brain: MHC Class II antigen E, IL-1beta, IL-6	Godbout JP, Chen J, Abraham J, Richwine AF, Berg BM, Kelley KW, Johnson RW. 2005. Exaggerated neuroinflammation and sickness behavior in aged mice following activation of the peripheral innate immune system. FASEB J. 19(10):1329-31.
gametocytes	gam8	2.25 - 16.25	2.25 [n = 4], 16.25 [n = 4]	f	B6SJLF1 / B6D2F1 / CF1	GSE11667	Affymetrix Mouse Genome 430 2.0 Array	in situ oligonucleotide	7274 / 45037 (16.20%)	1371 / 45037 (3.04%)	7274 / 45037 (16.2%)	6152 / 27121 (22.7%)	N/A	Selected age-associated gene expression patterns were confirmed using RT-PCR; Gametes: Atrx, Brca1, Cenpe, Smc2l1	Pan H, Ma P, Zhu W, Schultz RM. 2008. Age-associated increase in aneuploidy and changes in gene expression in mouse eggs. Dev Biol. 316(2):397-407.
muscle	msl9	5 - 25	5 [n = 5], 25 [n = 5]	m	C57BL/6NHsd	GSE6323	Affymetrix Mouse Expression 430A Array	in situ oligonucleotide	3505 / 22625 (15.5%)	60 / 22625 (0.265%)	3505 / 22625 (15.5%)	2999 / 13923 (21.5%)	Transcripts linked to probe sets on the Affymetrix 430 2.0 array based on common Affymetrix identifiers (Annotation Source: Affymetrix)	Selected CR and age-associated expression patterns confirmed using RT-PCR; Skeletal muscle: p21, p16, Gadd45a, p53	Edwards MG, Anderson RM, Yuan M, Kendziorski CM, Weindruch R, Prolla TA. 2007. Gene expression profiling of aging reveals activation of a p53-mediated transcriptional program. BMC Genomics. 8:80.
liver	lvr10a	3 - 24	3 [n = 3], 6 [n = 3], 12 [n = 3], 24 [n = 3]	m	Wild Type	E-MEXP-153	Affymetrix Mouse Expression 430A Array	in situ oligonucleotide	1070 / 22626 (4.73%)	18 / 22626 (0.0796%)	1070 / 22626 (4.73%)	934 / 13923 (6.71%)	Transcripts linked to probe sets on the Affymetrix 430 2.0 array based on common Affymetrix identifiers (Annotation Source: Affymetrix)	Selected gene expression patterns were confirmed using RT-PCR; Liver: Aco2, Csad, Cyp2b13, Cyp7b1, Egfr, Elovl3, Fmo3, Gstm3, Hao3, Hsd17b2, Hsd3b5, Idh2, Igfals, Igfbp2, Mor1, Mt1, Nox4, Slc21a1,Sth2, Utg2b5; Of 43 gene expression patterns evaluated, the correlation between fold-change estimates obtained by array and RT-PCR was 0.946	Amador-Noguez D, Yagi K, Venable S, Darlington G. 2004. Gene expression profile of long-lived Ames dwarf mice and Little mice. Aging Cell 3(6):423-41.
liver	lvr10b	3 - 24	3 [n = 3], 6 [n = 3], 12 [n = 3], 24 [n = 3]	m	Wild Type	E-MEXP-153	Affymetrix Mouse Expression 430A Array	in situ oligonucleotide	1449 / 22626 (6.4%)	30 / 22626 (0.133%)	1449 / 22626 (6.4%)	1266 / 13923 (9.09%)	Transcripts linked to probe sets on the Affymetrix 430 2.0 array based on common Affymetrix identifiers (Annotation Source: Affymetrix)	Selected gene expression patterns were confirmed using RT-PCR; Liver: Aco2, Csad, Cyp2b13, Cyp7b1, Egfr, Elovl3, Fmo3, Gstm3, Hao3, Hsd17b2, Hsd3b5, Idh2, Igfals, Igfbp2, Mor1, Mt1, Nox4, Slc21a1,Sth2, Utg2b5; Of 43 gene expression patterns evaluated, the correlation between fold-change estimates obtained by array and RT-PCR was 0.946	Amador-Noguez D, Yagi K, Venable S, Darlington G. 2004. Gene expression profile of long-lived Ames dwarf mice and Little mice. Aging Cell 3(6):423-41.
liver	lvr11	6 - 22	6 [n = 4], 22 [n = 3]	m	Wild Type, Snell	GSE3129	Affymetrix Murine Genome U74 Version 2 Array	in situ oligonucleotide	1618 / 12422 (13%)	30 / 12422 (0.242%)	1133 / 8595 (13.2%)	1118 / 8067 (13.9%)	Transcripts linked to probe sets on Affymetrix 430 2.0 array using Affymetrix "best match" table (January 2003, Annotation Source: Affymetrix)	No confirmation of results by RT-PCR	Boylston WH, DeFord JH, Papaconstantinou J. 2006. Identification of longevity-associated genes in long-lived Snell and Ames dwarf mice Age 28:125-144.
heart	hrt12	5 - 30	5 [n = 5], 30 [n = 5]	m	B6C3F1	N/A	Affymetrix Murine Genome U74 Version 2 Array	in situ oligonucleotide	1250 / 12588 (9.93%)	132 / 12588 (1.05%)	971 / 7732 (12.6%)	954 / 7294 (13.1%)	Transcripts linked to probe sets on Affymetrix 430 2.0 array using Affymetrix "best match" table (January 2003, Annotation Source: Affymetrix)	No confirmation of results by RT-PCR	Lee CK, Allison DB, Brand J, Weindruch R, Prolla TA. 2002. Transcriptional profiles associated with aging and middle age-onset caloric restriction in mouse hearts. Proc Natl Acad Sci USA. 99(23):14988-93.
heart	hrt13	7 - 31	7 [n = 4], 31 [n = 31]	m	B6C3F1	N/A	Affymetrix Murine Genome U74 Version 2 Array	in situ oligonucleotide	7919 / 12422 (63.7%)	7409 / 12422 (59.6%)	5653 / 8595 (65.8%)	5395 / 8067 (66.9%)	Transcripts linked to probe sets on Affymetrix 430 2.0 array using Affymetrix "best match" table (January 2003, Annotation Source: Affymetrix)	Selected gene expression patterns were verified by RT-PCR; 9 significant results verified, of 9 randomly selected	Dhahbi JM, Tsuchiya T, Kim HJ, Mote PL, Spindler SR. 2006. Gene expression and physiologic responses of the heart to the initiation and withdrawal of caloric restriction. J Gerontol A Biol Sci Med Sci. 61(3):218-31.
hippocampus	hip14	2 - 15	2 [n = 9], 15 [n = 14]	m	C57BL/6NIA	GSE5078	Affymetrix Murine Genome U74 Version 2 Array	in situ oligonucleotide	1112 / 12422 (8.95%)	13 / 12422 (0.105%)	833 / 8595 (9.69%)	827 / 8067 (10.3%)	Transcripts linked to probe sets on Affymetrix 430 2.0 array using Affymetrix "best match" table (January 2003, Annotation Source: Affymetrix)	Selected age-associated gene expression patterns were confirmed using RT-PCR; Hippocampus: C4, C1qb, Cats, Gas5, Crtr-1	Verbitsky M, Yonan AL, Malleret G, Kandel ER, Gilliam TC, Pavlidis P. 2004. Altered hippocampal transcript profile accompanies an age-related spatial memory deficit in mice. Learn Mem. 11(3):253-60.
eye	eye15	3 - 16	3 [n = 2], 16 [n = 2]	?	SAMR1	GSE6238	Affymetrix Murine Genome U74 Version 2 Array	in situ oligonucleotide	1198 / 12422 (9.64%)	88 / 12422 (0.708%)	951 / 8595 (11.1%)	945 / 8067 (11.7%)	Transcripts linked to probe sets on Affymetrix 430 2.0 array using Affymetrix "best match" table (January 2003, Annotation Source: Affymetrix)	Selected age-associated gene expression patterns were confirmed using RT-PCR; Hippocampus: Lap, Usf1, Kcnq2, Ccl19, Edr, Casp9, Ccl27, C4, Cbx3. In one case, an array-based gene identification was not confirmed using RT-PCR (Abcd3). Additional confirmation of array-based expression patterns was based upon in situ hybridization (hippocampus and retina; Rgs5 and Iap)	Carter TA, Greenhall JA, Yoshida S, Fuchs S, Helton R, Swaroop A, Lockhart DJ, Barlow C. 2005. Mechanisms of aging in senescence-accelerated mice. Genome Biol. 6(6):R48.
hippocampus	hip15	3 - 16	3 [n = 2], 16 [n = 3]	?	SAMR1	GSE6238	Affymetrix Murine Genome U74 Version 2 Array	in situ oligonucleotide	1434 / 12422 (11.5%)	125 / 12422 (1.01%)	1171 / 8595 (13.6%)	1142 / 8067 (14.2%)	Transcripts linked to probe sets on Affymetrix 430 2.0 array using Affymetrix "best match" table (January 2003, Annotation Source: Affymetrix)	Selected age-associated gene expression patterns were confirmed using RT-PCR; Hippocampus: Lap, Usf1, Kcnq2, Ccl19, Edr, Casp9, Ccl27, C4, Cbx3. In one case, an array-based gene identification was not confirmed using RT-PCR (Abcd3). Additional confirmation of array-based expression patterns was based upon in situ hybridization (hippocampus and retina; Rgs5 and Iap)	Carter TA, Greenhall JA, Yoshida S, Fuchs S, Helton R, Swaroop A, Lockhart DJ, Barlow C. 2005. Mechanisms of aging in senescence-accelerated mice. Genome Biol. 6(6):R48.
myoblast progenitors	myo16	8 - 23	8 [n = 2], 23 [n = 2]	f	DBA/2JNIA	GSE273	Affymetrix Murine Genome U74 Version 2 Array	in situ oligonucleotide	2120 / 12422 (17.1%)	60 / 12422 (0.483%)	1664 / 8595 (19.4%)	1627 / 8067 (20.2%)	Transcripts linked to probe sets on Affymetrix 430 2.0 array using Affymetrix "best match" table (January 2003, Annotation Source: Affymetrix)	Selected age-associated gene expression patterns were confirmed by RT-PCR; Myoblast progenitors: Endoglin, Ctgf, Fst1, Fn1, Plaur, c-Myc	Beggs ML, Nagarajan R, Taylor-Jones JM, Nolen G, Macnicol M, Peterson CA. 2004. Alterations in the TGFbeta signaling pathway in myogenic progenitors with age. Aging Cell 3(6):353-61.
kidney	kid17	5 - 30	5 [n = 5], 30 [n = 5]	?	C57BL/6	GSE459	Affymetrix Murine 11K SubA Array / Affymetrix Murine 11K SubB Array	in situ oligonucleotide	3825 / 13031 (29.4%)	3015 / 13031 (23.1%)	601 / 5164 (11.6%)	585 / 4993 (11.7%)	Transcripts linked to probe sets on Affymetrix 430 2.0 array using Affymetrix "best match" table (January 2003, Annotation Source: Affymetrix)	No confirmation of results by RT-PCR	N/A
thymus	thm18	1 - 24	1 [n = 10], 6 [n = 10], 16 [n = 10], 24 [n = 10]	m, f	C57BL/6	GSE7829	NIA Mouse 17K	spotted DNA/cDNA	4671 / 16896 (27.6%)	2017 / 16896 (11.9%)	2511 / 7746 (32.4%)	2586 / 7889 (32.8%)	Transcripts linked to Affymetrix 430 2.0 array based upon unigene identifiers (Sept 2008, Annotation Source: Gene Expression Omnibus)	Selected age-associated expression patterns were confirmed by RT-PCR; Thymus: Cct3, Ctsl, Dock7, Eif3s10, Eif4g2, Etfb, Hspa8, Hspca, Hspcb, Igh6, Ighg, Nr1i3, Nr3c1, Smarcd2, Vil2	Lustig A, Weeraratna AT, Wood WW 3rd, Teichberg D, Bertak D, Carter A, Poosala S, Firman J, Becker KG, Zonderman AB, Longo DL, Taub DD. 2007. Transcriptome analysis of age-, gender- and diet-associated changes in murine thymus. Cell Immunol. 245(1):42-61.
spinal cord	spc19	6 - 24	6 [n = 10], 16 [n = 10], 24 [n = 10]	m, f	C57BL/6	GSE8426	NIA Mouse 17K	spotted DNA/cDNA	1672 / 16896 (9.9%)	4 / 16896 (0.0237%)	988 / 7746 (12.8%)	1014 / 7889 (12.9%)	Transcripts linked to Affymetrix 430 2.0 array based upon unigene identifiers (Sept 2008, Annotation Source: Gene Expression Omnibus)	Selected gene expression patterns were verified by RT-PCR; Central nervous system regions: Hspca, HIF1-alpha, Wrn, Jag1, Elovl6, Nlk; 85% of comparisons between RT-PCR results and array results were confirmed.	Xu X, Zhan M, Duan W, Prabhu V, Brenneman R, Wood W, Firman J, Li H, Zhang P, Ibe C, Zonderman AB, Longo DL, Poosala S, Becker KG, Mattson MP. 2007. Gene expression atlas of the mouse central nervous system: impact and interactions of age, energy intake and gender. Genome Biol. 8(11):R234.
striatum	str19	6 - 24	6 [n = 10], 16 [n = 10], 24 [n = 10]	m, f	C57BL/6	GSE8426	NIA Mouse 17K	spotted DNA/cDNA	497 / 16896 (2.94%)	0 / 16896 (0%)	315 / 7746 (4.07%)	324 / 7889 (4.11%)	Transcripts linked to Affymetrix 430 2.0 array based upon unigene identifiers (Sept 2008, Annotation Source: Gene Expression Omnibus)	Selected gene expression patterns were verified by RT-PCR; Central nervous system regions: Hspca, HIF1-alpha, Wrn, Jag1, Elovl6, Nlk; 85% of comparisons between RT-PCR results and array results were confirmed.	Xu X, Zhan M, Duan W, Prabhu V, Brenneman R, Wood W, Firman J, Li H, Zhang P, Ibe C, Zonderman AB, Longo DL, Poosala S, Becker KG, Mattson MP. 2007. Gene expression atlas of the mouse central nervous system: impact and interactions of age, energy intake and gender. Genome Biol. 8(11):R234.
hippocampus	hip19	6 - 24	6 [n = 10], 16 [n = 10], 24 [n = 10]	m, f	C57BL/6	GSE8426	NIA Mouse 17K	spotted DNA/cDNA	587 / 16896 (3.47%)	0 / 16896 (0%)	319 / 7746 (4.12%)	336 / 7889 (4.26%)	Transcripts linked to Affymetrix 430 2.0 array based upon unigene identifiers (Sept 2008, Annotation Source: Gene Expression Omnibus)	Selected gene expression patterns were verified by RT-PCR; Central nervous system regions: Hspca, HIF1-alpha, Wrn, Jag1, Elovl6, Nlk; 85% of comparisons between RT-PCR results and array results were confirmed.	Xu X, Zhan M, Duan W, Prabhu V, Brenneman R, Wood W, Firman J, Li H, Zhang P, Ibe C, Zonderman AB, Longo DL, Poosala S, Becker KG, Mattson MP. 2007. Gene expression atlas of the mouse central nervous system: impact and interactions of age, energy intake and gender. Genome Biol. 8(11):R234.
cortex	ctx19	6 - 24	6 [n = 10], 16 [n = 10], 24 [n = 10]	m, f	C57BL/6	GSE8426	NIA Mouse 17K	spotted DNA/cDNA	586 / 16896 (3.47%)	0 / 16896 (0%)	323 / 7746 (4.17%)	336 / 7889 (4.26%)	Transcripts linked to Affymetrix 430 2.0 array based upon unigene identifiers (Sept 2008, Annotation Source: Gene Expression Omnibus)	Selected gene expression patterns were verified by RT-PCR; Central nervous system regions: Hspca, HIF1-alpha, Wrn, Jag1, Elovl6, Nlk; 85% of comparisons between RT-PCR results and array results were confirmed.	Xu X, Zhan M, Duan W, Prabhu V, Brenneman R, Wood W, Firman J, Li H, Zhang P, Ibe C, Zonderman AB, Longo DL, Poosala S, Becker KG, Mattson MP. 2007. Gene expression atlas of the mouse central nervous system: impact and interactions of age, energy intake and gender. Genome Biol. 8(11):R234.
cerebellum	cbm19	6 - 24	6 [n = 10], 16 [n = 10], 24 [n = 9]	m, f	C57BL/6	GSE8426	NIA Mouse 17K	spotted DNA/cDNA	2266 / 16896 (13.4%)	0 / 16896 (0%)	1313 / 7746 (17%)	1350 / 7889 (17.1%)	Transcripts linked to Affymetrix 430 2.0 array based upon unigene identifiers (Sept 2008, Annotation Source: Gene Expression Omnibus)	Selected gene expression patterns were verified by RT-PCR; Central nervous system regions: Hspca, HIF1-alpha, Wrn, Jag1, Elovl6, Nlk; 85% of comparisons between RT-PCR results and array results were confirmed.	Xu X, Zhan M, Duan W, Prabhu V, Brenneman R, Wood W, Firman J, Li H, Zhang P, Ibe C, Zonderman AB, Longo DL, Poosala S, Becker KG, Mattson MP. 2007. Gene expression atlas of the mouse central nervous system: impact and interactions of age, energy intake and gender. Genome Biol. 8(11):R234.
adrenals	adr20	1 - 24	1 [n = 10], 6 [n = 10], 16 [n = 10], 24 [n = 10]	m, f	C57BL/6	GSE9909	NIA Mouse 17K	spotted DNA/cDNA	1898 / 16896 (11.2%)	0 / 16896 (0%)	1108 / 7746 (14.3%)	1142 / 7889 (14.5%)	Transcripts linked to Affymetrix 430 2.0 array based upon unigene identifiers (Sept 2008, Annotation Source: Gene Expression Omnibus)	No confirmation of results by RT-PCR	Zahn JM, Poosala S, Owen AB, Ingram DK, Lustig A, Carter A, Weeraratna AT, Taub DD, Gorospe M, Mazan-Mamczarz K, Lakatta EG, Boheler KR, Xu X, Mattson MP, Falco G, Ko MS, Schlessinger D, Firman J, Kummerfeld SK, Wood WH 3rd, Zonderman AB, Kim SK, Becker KG. 2007. AGEMAP: a gene expression database for aging in mice. PLoS Genet. 3(11):e201.
bone marrow	bmw20	1 - 24	1 [n = 9], 6 [n = 10], 16 [n = 10], 24 [n = 7]	m, f	C57BL/6	GSE9909	NIA Mouse 17K	spotted DNA/cDNA	6402 / 16896 (37.9%)	0 / 16896 (0%)	3510 / 7746 (45.3%)	3604 / 7889 (45.7%)	Transcripts linked to Affymetrix 430 2.0 array based upon unigene identifiers (Sept 2008, Annotation Source: Gene Expression Omnibus)	No confirmation of results by RT-PCR	Zahn JM, Poosala S, Owen AB, Ingram DK, Lustig A, Carter A, Weeraratna AT, Taub DD, Gorospe M, Mazan-Mamczarz K, Lakatta EG, Boheler KR, Xu X, Mattson MP, Falco G, Ko MS, Schlessinger D, Firman J, Kummerfeld SK, Wood WH 3rd, Zonderman AB, Kim SK, Becker KG. 2007. AGEMAP: a gene expression database for aging in mice. PLoS Genet. 3(11):e201.
eye	eye20	1 - 24	1 [n = 10], 6 [n = 10], 16 [n = 10], 24 [n = 10]	m, f	C57BL/6	GSE9909	NIA Mouse 17K	spotted DNA/cDNA	2683 / 16896 (15.9%)	411 / 16896 (2.43%)	1615 / 7746 (20.8%)	1668 / 7889 (21.1%)	Transcripts linked to Affymetrix 430 2.0 array based upon unigene identifiers (Sept 2008, Annotation Source: Gene Expression Omnibus)	No confirmation of results by RT-PCR	Zahn JM, Poosala S, Owen AB, Ingram DK, Lustig A, Carter A, Weeraratna AT, Taub DD, Gorospe M, Mazan-Mamczarz K, Lakatta EG, Boheler KR, Xu X, Mattson MP, Falco G, Ko MS, Schlessinger D, Firman J, Kummerfeld SK, Wood WH 3rd, Zonderman AB, Kim SK, Becker KG. 2007. AGEMAP: a gene expression database for aging in mice. PLoS Genet. 3(11):e201.
gonads	gon20	1 - 24	1 [n = 9], 6 [n = 10], 16 [n = 10], 24 [n = 10]	m, f	C57BL/6	GSE9909	NIA Mouse 17K	spotted DNA/cDNA	1554 / 16896 (9.2%)	0 / 16896 (0%)	949 / 7746 (12.3%)	982 / 7889 (12.4%)	Transcripts linked to Affymetrix 430 2.0 array based upon unigene identifiers (Sept 2008, Annotation Source: Gene Expression Omnibus)	No confirmation of results by RT-PCR	Zahn JM, Poosala S, Owen AB, Ingram DK, Lustig A, Carter A, Weeraratna AT, Taub DD, Gorospe M, Mazan-Mamczarz K, Lakatta EG, Boheler KR, Xu X, Mattson MP, Falco G, Ko MS, Schlessinger D, Firman J, Kummerfeld SK, Wood WH 3rd, Zonderman AB, Kim SK, Becker KG. 2007. AGEMAP: a gene expression database for aging in mice. PLoS Genet. 3(11):e201.
heart	hrt20	1 - 24	1 [n = 9], 6 [n = 10], 16 [n = 10], 24 [n = 9]	m, f	C57BL/6	GSE9909	NIA Mouse 17K	spotted DNA/cDNA	1194 / 16896 (7.07%)	0 / 16896 (0%)	774 / 7746 (9.99%)	801 / 7889 (10.2%)	Transcripts linked to Affymetrix 430 2.0 array based upon unigene identifiers (Sept 2008, Annotation Source: Gene Expression Omnibus)	No confirmation of results by RT-PCR	Zahn JM, Poosala S, Owen AB, Ingram DK, Lustig A, Carter A, Weeraratna AT, Taub DD, Gorospe M, Mazan-Mamczarz K, Lakatta EG, Boheler KR, Xu X, Mattson MP, Falco G, Ko MS, Schlessinger D, Firman J, Kummerfeld SK, Wood WH 3rd, Zonderman AB, Kim SK, Becker KG. 2007. AGEMAP: a gene expression database for aging in mice. PLoS Genet. 3(11):e201.
kidney	kid20	1 - 24	1 [n = 10], 6 [n = 10], 16 [n = 10], 24 [n = 10]	m, f	C57BL/6	GSE9909	NIA Mouse 17K	spotted DNA/cDNA	914 / 16896 (5.41%)	0 / 16896 (0%)	560 / 7746 (7.23%)	574 / 7889 (7.28%)	Transcripts linked to Affymetrix 430 2.0 array based upon unigene identifiers (Sept 2008, Annotation Source: Gene Expression Omnibus)	No confirmation of results by RT-PCR	Zahn JM, Poosala S, Owen AB, Ingram DK, Lustig A, Carter A, Weeraratna AT, Taub DD, Gorospe M, Mazan-Mamczarz K, Lakatta EG, Boheler KR, Xu X, Mattson MP, Falco G, Ko MS, Schlessinger D, Firman J, Kummerfeld SK, Wood WH 3rd, Zonderman AB, Kim SK, Becker KG. 2007. AGEMAP: a gene expression database for aging in mice. PLoS Genet. 3(11):e201.
liver	lvr20	1 - 24	1 [n = 8], 6 [n = 9], 16 [n = 7], 24 [n = 8]	m, f	C57BL/6	GSE9909	NIA Mouse 17K	spotted DNA/cDNA	1536 / 16896 (9.09%)	0 / 16896 (0%)	833 / 7746 (10.8%)	860 / 7889 (10.9%)	Transcripts linked to Affymetrix 430 2.0 array based upon unigene identifiers (Sept 2008, Annotation Source: Gene Expression Omnibus)	No confirmation of results by RT-PCR	Zahn JM, Poosala S, Owen AB, Ingram DK, Lustig A, Carter A, Weeraratna AT, Taub DD, Gorospe M, Mazan-Mamczarz K, Lakatta EG, Boheler KR, Xu X, Mattson MP, Falco G, Ko MS, Schlessinger D, Firman J, Kummerfeld SK, Wood WH 3rd, Zonderman AB, Kim SK, Becker KG. 2007. AGEMAP: a gene expression database for aging in mice. PLoS Genet. 3(11):e201.
lung	lng20	1 - 24	1 [n = 10], 6 [n = 10], 16 [n = 10], 24 [n = 10]	m, f	C57BL/6	GSE9909	NIA Mouse 17K	spotted DNA/cDNA	2196 / 16896 (13%)	3 / 16896 (0.0178%)	1339 / 7746 (17.3%)	1378 / 7889 (17.5%)	Transcripts linked to Affymetrix 430 2.0 array based upon unigene identifiers (Sept 2008, Annotation Source: Gene Expression Omnibus)	No confirmation of results by RT-PCR	Zahn JM, Poosala S, Owen AB, Ingram DK, Lustig A, Carter A, Weeraratna AT, Taub DD, Gorospe M, Mazan-Mamczarz K, Lakatta EG, Boheler KR, Xu X, Mattson MP, Falco G, Ko MS, Schlessinger D, Firman J, Kummerfeld SK, Wood WH 3rd, Zonderman AB, Kim SK, Becker KG. 2007. AGEMAP: a gene expression database for aging in mice. PLoS Genet. 3(11):e201.
muscle	msl20	1 - 24	1 [n = 10], 6 [n = 10], 16 [n = 10], 24 [n = 10]	m, f	C57BL/6	GSE9909	NIA Mouse 17K	spotted DNA/cDNA	592 / 16896 (3.5%)	4 / 16896 (0.0237%)	383 / 7746 (4.94%)	395 / 7889 (5.01%)	Transcripts linked to Affymetrix 430 2.0 array based upon unigene identifiers (Sept 2008, Annotation Source: Gene Expression Omnibus)	No confirmation of results by RT-PCR	Zahn JM, Poosala S, Owen AB, Ingram DK, Lustig A, Carter A, Weeraratna AT, Taub DD, Gorospe M, Mazan-Mamczarz K, Lakatta EG, Boheler KR, Xu X, Mattson MP, Falco G, Ko MS, Schlessinger D, Firman J, Kummerfeld SK, Wood WH 3rd, Zonderman AB, Kim SK, Becker KG. 2007. AGEMAP: a gene expression database for aging in mice. PLoS Genet. 3(11):e201.
spleen	spl20	1 - 24	1 [n = 10], 6 [n = 10], 16 [n = 10], 24 [n = 10]	m, f	C57BL/6	GSE9909	NIA Mouse 17K	spotted DNA/cDNA	1025 / 16896 (6.07%)	17 / 16896 (0.101%)	665 / 7746 (8.59%)	683 / 7889 (8.66%)	Transcripts linked to Affymetrix 430 2.0 array based upon unigene identifiers (Sept 2008, Annotation Source: Gene Expression Omnibus)	No confirmation of results by RT-PCR	Zahn JM, Poosala S, Owen AB, Ingram DK, Lustig A, Carter A, Weeraratna AT, Taub DD, Gorospe M, Mazan-Mamczarz K, Lakatta EG, Boheler KR, Xu X, Mattson MP, Falco G, Ko MS, Schlessinger D, Firman J, Kummerfeld SK, Wood WH 3rd, Zonderman AB, Kim SK, Becker KG. 2007. AGEMAP: a gene expression database for aging in mice. PLoS Genet. 3(11):e201.
muscle	msl21	5 - 30	5 [n = 3], 30 [n = 3]	m	C57BL/6	N/A	Affymetrix Mouse 6500	in situ oligonucleotide	2224 / 6519 (34.1%)	951 / 6519 (14.6%)	1333 / 3368 (39.6%)	1354 / 3372 (40.2%)	Transcripts linked to probe sets on the Affymetrix 430 2.0 array based upon Affymetrix best match table (Oct 2008, Annotation Source: Affymetrix)	No confirmation of results by RT-PCR	Lee CK, Klopp RG, Weindruch R, Prolla TA. 1999. Gene expression profile of aging and its retardation by caloric restriction. Science 285(5432):1390-3.
liver	lvr22	3.25 - 32.5	3.25 [n = 3], 32.5 [n = 3]	f	C57Bl/6J	E-MEXP-1504	Affymetrix Mouse Genome 430 2.0 Array	in situ oligonucleotide	4036 / 45037 (8.96%)	745 / 45037 (1.65%)	4036 / 45037 (8.96%)	3477 / 27121 (12.8%)	N/A	Selected age-associated gene expression patterns were confirmed using RT-PCR; Liver: Ccr2, Tnfsf13, Saa1, Saa3, Fcgr3, Ccl6, C1qb, C1qc, Cd5l, Siva, Tnfrsf21, Tnfrsf1a, Casp4, Impa1, Gyk, Phkb, Crot, Dhrs8, Akr1d1, Atp5k, Harsl, Rsl1d1, Adcy1, Rpl37	Schumacher B, van der Pluijm I, Moorhouse MJ, Kosteas T, Robinson AR, Suh Y, Breit TM, van Steeg H, Niedernhofer LJ, van Ijcken W, Bartke A, Spindler SR, Hoeijmakers JH, van der Horst GT, Garinis GA. 2008. Delayed and accelerated aging share common longevity assurance mechanisms. PLoS Genet 4(8):e1000161.
spleen	spl22	3.25 - 32.5	3.25 [n = 3], 32.5 [n = 3]	f	C57Bl/6J	E-MEXP-1504	Affymetrix Mouse Genome 430 2.0 Array	in situ oligonucleotide	9677 / 45037 (21.5%)	2898 / 45037 (6.43%)	9677 / 45037 (21.5%)	7205 / 27121 (26.6%)	N/A	Selected age-associated gene expression patterns were confirmed using RT-PCR; Liver: Ccr2, Tnfsf13, Saa1, Saa3, Fcgr3, Ccl6, C1qb, C1qc, Cd5l, Siva, Tnfrsf21, Tnfrsf1a, Casp4, Impa1, Gyk, Phkb, Crot, Dhrs8, Akr1d1, Atp5k, Harsl, Rsl1d1, Adcy1, Rpl37	Schumacher B, van der Pluijm I, Moorhouse MJ, Kosteas T, Robinson AR, Suh Y, Breit TM, van Steeg H, Niedernhofer LJ, van Ijcken W, Bartke A, Spindler SR, Hoeijmakers JH, van der Horst GT, Garinis GA. 2008. Delayed and accelerated aging share common longevity assurance mechanisms. PLoS Genet 4(8):e1000161.
kidney	kid22	3.25 - 32.5	3.25 [n = 3], 32.5 [n = 3]	f	C57Bl/6J	E-MEXP-1504	Affymetrix Mouse Genome 430 2.0 Array	in situ oligonucleotide	2106 / 45037 (4.68%)	431 / 45037 (0.957%)	2106 / 45037 (4.68%)	1875 / 27121 (6.91%)	N/A	Selected age-associated gene expression patterns were confirmed using RT-PCR; Liver: Ccr2, Tnfsf13, Saa1, Saa3, Fcgr3, Ccl6, C1qb, C1qc, Cd5l, Siva, Tnfrsf21, Tnfrsf1a, Casp4, Impa1, Gyk, Phkb, Crot, Dhrs8, Akr1d1, Atp5k, Harsl, Rsl1d1, Adcy1, Rpl37	Schumacher B, van der Pluijm I, Moorhouse MJ, Kosteas T, Robinson AR, Suh Y, Breit TM, van Steeg H, Niedernhofer LJ, van Ijcken W, Bartke A, Spindler SR, Hoeijmakers JH, van der Horst GT, Garinis GA. 2008. Delayed and accelerated aging share common longevity assurance mechanisms. PLoS Genet 4(8):e1000161.
lung	lng22	3.25 - 32.5	3.25 [n = 3], 32.5 [n = 3]	f	C57Bl/6J	E-MEXP-1504	Affymetrix Mouse Genome 430 2.0 Array	in situ oligonucleotide	6443 / 45037 (14.3%)	1406 / 45037 (3.12%)	6443 / 45037 (14.3%)	5416 / 27121 (20%)	N/A	Selected age-associated gene expression patterns were confirmed using RT-PCR; Liver: Ccr2, Tnfsf13, Saa1, Saa3, Fcgr3, Ccl6, C1qb, C1qc, Cd5l, Siva, Tnfrsf21, Tnfrsf1a, Casp4, Impa1, Gyk, Phkb, Crot, Dhrs8, Akr1d1, Atp5k, Harsl, Rsl1d1, Adcy1, Rpl37	Schumacher B, van der Pluijm I, Moorhouse MJ, Kosteas T, Robinson AR, Suh Y, Breit TM, van Steeg H, Niedernhofer LJ, van Ijcken W, Bartke A, Spindler SR, Hoeijmakers JH, van der Horst GT, Garinis GA. 2008. Delayed and accelerated aging share common longevity assurance mechanisms. PLoS Genet 4(8):e1000161.
cortex	ctx23	5 - 30	5 [n = 5], 30 [n = 5]	m	B6/C3H F1 hybrid	GSE8150	Affymetrix Mouse Genome 430 2.0 Array	in situ oligonucleotide	16180 / 45037 (35.9%)	9976 / 45037 (22.2%)	16180 / 45037 (35.9%)	12548 / 27121 (46.3%)	N/A	Selected age-associated gene expression patterns were confirmed using RT-PCR; Heart: Acta1, Mrpl34, Col18a1, Ctf1, Pah, p53, p16; Brain: C4, Lzp-s, Gfap, ApoD, Atp6v0b, p53, p16	Reiter E, Jiang Q, Christen S. 2007. Anti-inflammatory properties of alpha- and gamma-tocopherol. Mol Aspects Med. 228(5-6):668-91. Also: Park SK, Page GP, Kim K, Allison DB, Meydani M, Weindruch R, Prolla TA. 2008. alpha- and gamma-Tocopherol prevent age-related transcriptional alterations in the heart and brain of mice. J Nutr. 138(6):1010-8.
heart	hrt24	5 - 30	5 [n = 5], 30 [n = 5]	m	B6/C3H F1 hybrid	GSE8146	Affymetrix Murine Genome U74 Version 2 Array	in situ oligonucleotide	1429 / 12422 (11.5%)	144 / 12422 (1.16%)	1250 / 8595 (14.5%)	1225 / 8067 (15.2%)	Transcripts linked to probe sets on Affymetrix 430 2.0 array using Affymetrix "best match" table (January 2003, Annotation Source: Affymetrix)	Selected age-associated gene expression patterns were confirmed using RT-PCR; Heart: Acta1, Mrpl34, Col18a1, Ctf1, Pah, p53, p16; Brain: C4, Lzp-s, Gfap, ApoD, Atp6v0b, p53, p16	Reiter E, Jiang Q, Christen S. 2007. Anti-inflammatory properties of alpha- and gamma-tocopherol. Mol Aspects Med. 228(5-6):668-91. Also: Park SK, Page GP, Kim K, Allison DB, Meydani M, Weindruch R, Prolla TA. 2008. alpha- and gamma-Tocopherol prevent age-related transcriptional alterations in the heart and brain of mice. J Nutr. 138(6):1010-8.
aorta	art25	1.5 - 19.5	1.5 [n = 3], 8 [n = 3], 19.5 [n = 3]	m	C57BL/6J	GSE10000	Affymetrix Mouse Genome 430 2.0 Array	in situ oligonucleotide	9262 / 45037 (20.6%)	3375 / 45037 (7.49%)	9262 / 45037 (20.6%)	7026 / 27121 (25.9%)	N/A	Selected age-associated gene expression patterns were confirmed using RT-PCR; Aorta: Ltb, Ltbr, Ccl21, Cxcl13	Gräbner R, Lötzer K, Döpping S, Hildner M, Radke D, Beer M, Spanbroek R, Lippert B, Reardon CA, Getz GS, Fu YX, Hehlgans T, Mebius RE, van der Wall M, Kruspe D, Englert C, Lovas A, Hu D, Randolph GJ, Weih F, Habenicht AJ. 2009. Lymphotoxin {beta} receptor signaling promotes tertiary lymphoid organogenesis in the aorta adventitia of aged ApoE-/- mice. J Exp Med, In Press.
eye	eye26	4 - 26	4 [n = 4], 26 [n = 4]	m	C57BL/6	GSE10965	Affymetrix Mouse Genome 430 2.0 Array	in situ oligonucleotide	9277 / 45037 (20.6%)	3814 / 45037 (8.47%)	9277 / 45037 (20.6%)	6886 / 27121 (25.4%)	N/A	Selected age-associated gene expression patterns were confirmed by RT-PCR; Eye: Icam1, Itgb2, C3, C1qc, Fcer1g, Sh3bp2, Syk, Ccr1, Il1rn, Bcl2a1, Cd45	Chen H, Liu B, Lukas TJ, Neufeld AH. 2008. The aged retinal pigment epithelium/choroid: a potential substratum for the pathogenesis of age-related macular degeneration. PLoS ONE 3(6):e2339.
liver	lvr27	3.25 - 24	3.25 [n = 5], 24 [n = 10]	f	Wild Type	GSE9708	UTHSCSA Operon Mouse 17K	spotted oligonucleotide	5753 / 16928 (34%)	2677 / 16928 (15.8%)	4735 / 13809 (34.3%)	4619 / 13152 (35.1%)	Transcripts linked to probe sets on Affymetrix 430 2.0 array using genbank identifiers and gene symbols (January 2009, Annotation Source: Gene Expression Omnibus)	No confirmation of results by RT-PCR	N/A
hippocampus	hip28	3 - 24	3 [n = 6], 24 [n = 12]	m	C57BL/J	GSE13799	Affymetrix Mouse Genome 430 2.0 Array	in situ oligonucleotide	4731 / 45037 (10.5%)	226 / 45037 (0.502%)	4731 / 45037 (10.5%)	4091 / 27121 (15.1%)	N/A	Selected gene expression patterns were confirmed by RT-PCR; Hippocampus: Dbp, Hspa5, Calr, Mog, Carhsp1, Hist2h2a, Pcqap. In two cases, selected gene expression patterns were not confirmed by RT-PCR (Dtx1 and Tmed9).	Pawlowski TL, Bellush LL, Wright AW, Walker JP, Colvin RA, Huentelman MJ. 2008. Hippocampal gene expression changes during age-related cognitive decline. Brain Res, In Press.
whole brain	wbr29	3 - 14	3, 14	f	C57BL/J	N/A	Illumina mouse-6 v1.1 expression beadchips	oligonucleotide beads	2754 / 46120 (5.97%)	2754 / 46120 (5.97%)	928 / 14553 (6.38%)	925 / 14156 (6.53%)	Transcripts linked to Affymetrix 430 2.0 array using Illumina match table (Sept 2009, Annotation Source: Illumina)	Selected age-associated gene expression patterns were confirmed by RT-PCR; Heart: Gclm, Gpx1, Gpx3, Gsta2, Gstm2	Brink TC, Demetrius L, Lehrach H, Adjaye J. 2009. Age-related transcriptional changes in gene expression in different organs of mice support the metabolic stability theory of aging. Biogerontology 10(5):549-64
heart	hrt29	3 - 14	3, 14	f	C57BL/J	N/A	Illumina mouse-6 v1.1 expression beadchips	oligonucleotide beads	3001 / 46120 (6.51%)	3001 / 46120 (6.51%)	1141 / 14553 (7.84%)	1134 / 14156 (8.01%)	Transcripts linked to Affymetrix 430 2.0 array using Illumina match table (Sept 2009, Annotation Source: Illumina)	Selected age-associated gene expression patterns were confirmed by RT-PCR; Heart: Gclm, Gpx1, Gpx3, Gsta2, Gstm2	Brink TC, Demetrius L, Lehrach H, Adjaye J. 2009. Age-related transcriptional changes in gene expression in different organs of mice support the metabolic stability theory of aging. Biogerontology 10(5):549-64
kidney	kid29	3 - 14	3, 14	f	C57BL/J	N/A	Illumina mouse-6 v1.1 expression beadchips	oligonucleotide beads	2766 / 46120 (6%)	2766 / 46120 (6%)	983 / 14553 (6.75%)	981 / 14156 (6.93%)	Transcripts linked to Affymetrix 430 2.0 array using Illumina match table (Sept 2009, Annotation Source: Illumina)	Selected age-associated gene expression patterns were confirmed by RT-PCR; Heart: Gclm, Gpx1, Gpx3, Gsta2, Gstm2	Brink TC, Demetrius L, Lehrach H, Adjaye J. 2009. Age-related transcriptional changes in gene expression in different organs of mice support the metabolic stability theory of aging. Biogerontology 10(5):549-64
thymus	thm30	1 - 24	1 [n = 9], 24 [n = 3]	?	C57BL/6	GSE15945	Agilent-012694 Whole Mouse Genome G4122A	in situ oligonucleotide	6560 / 41534 (15.8%)	1042 / 41534 (2.51%)	4638 / 18124 (25.6%)	4794 / 18530 (25.9%)	Transcripts linked to probe sets on Affymetrix 430 2.0 array based upon unigene identifiers, entrez identifiers and gene symbols (Sept 2009, Annotation Source: Gene Expression Omnibus)	Selected age-associated expression patterns were confirmed by RT-PCR; Thymus: Igkv1 / Igkvk, Igj, H2-Ab1, Cxcr6, Dcn, Igh6, Rplp1, Arbp, Bactin, H2k1, Cox2, Anxa2, Cd8b, Vav1, Cxcr4, U50413	Lustig A, Carter A, Bertak D, Enika D, Vandanmagsar B, Wood W, Becker KG, Weeraratna AT, Taub DD. 2009. Transcriptome analysis of murine thymocytes reveals age-associated changes in thymic gene expression. Int J Med Sci 6(1):51-64.
heart	hrt31a	5 - 25	5 [n = 5], 25 [n = 5]	m	X129	N/A	Affymetrix Mouse Expression 430A Array	in situ oligonucleotide	1565 / 22626 (6.92%)	75 / 22626 (0.331%)	1565 / 22626 (6.92%)	1413 / 13923 (10.1%)	Transcripts linked to probe sets on the Affymetrix 430 2.0 array based on common Affymetrix identifiers (Annotation Source: Affymetrix)	Selected age-associated gene expression patterns were confirmed using RT-PCR; Heart: C4, Csprs, Pah, Cxcl14, Scap2; Cerebellum: C4, C1qa, Ctss, Lzp-s, Gfap	Park SK, Kim K, Page GP, Allison DB, Weindruch R, Prolla TA. 2009. Gene expression profiling of aging in multiple mouse strains: identification of aging biomarkers and impact of dietary antioxidants. Aging Cell 8(4):484-95.
heart	hrt31b	5 - 25	5 [n = 5], 25 [n = 5]	m	BalbC	N/A	Affymetrix Mouse Expression 430A Array	in situ oligonucleotide	1747 / 22626 (7.72%)	66 / 22626 (0.292%)	1747 / 22626 (7.72%)	1553 / 13923 (11.2%)	Transcripts linked to probe sets on the Affymetrix 430 2.0 array based on common Affymetrix identifiers (Annotation Source: Affymetrix)	Selected age-associated gene expression patterns were confirmed using RT-PCR; Heart: C4, Csprs, Pah, Cxcl14, Scap2; Cerebellum: C4, C1qa, Ctss, Lzp-s, Gfap	Park SK, Kim K, Page GP, Allison DB, Weindruch R, Prolla TA. 2009. Gene expression profiling of aging in multiple mouse strains: identification of aging biomarkers and impact of dietary antioxidants. Aging Cell 8(4):484-95.
heart	hrt31c	5 - 25	5 [n = 5], 25 [n = 5]	m	CBA	N/A	Affymetrix Mouse Expression 430A Array	in situ oligonucleotide	3064 / 22626 (13.5%)	14 / 22626 (0.0619%)	3064 / 22626 (13.5%)	2722 / 13923 (19.6%)	Transcripts linked to probe sets on the Affymetrix 430 2.0 array based on common Affymetrix identifiers (Annotation Source: Affymetrix)	Selected age-associated gene expression patterns were confirmed using RT-PCR; Heart: C4, Csprs, Pah, Cxcl14, Scap2; Cerebellum: C4, C1qa, Ctss, Lzp-s, Gfap	Park SK, Kim K, Page GP, Allison DB, Weindruch R, Prolla TA. 2009. Gene expression profiling of aging in multiple mouse strains: identification of aging biomarkers and impact of dietary antioxidants. Aging Cell 8(4):484-95.
heart	hrt31d	5 - 25	5 [n = 5], 25 [n = 5]	m	DBA	N/A	Affymetrix Mouse Expression 430A Array	in situ oligonucleotide	1223 / 22626 (5.41%)	23 / 22626 (0.102%)	1223 / 22626 (5.41%)	1154 / 13923 (8.29%)	Transcripts linked to probe sets on the Affymetrix 430 2.0 array based on common Affymetrix identifiers (Annotation Source: Affymetrix)	Selected age-associated gene expression patterns were confirmed using RT-PCR; Heart: C4, Csprs, Pah, Cxcl14, Scap2; Cerebellum: C4, C1qa, Ctss, Lzp-s, Gfap	Park SK, Kim K, Page GP, Allison DB, Weindruch R, Prolla TA. 2009. Gene expression profiling of aging in multiple mouse strains: identification of aging biomarkers and impact of dietary antioxidants. Aging Cell 8(4):484-95.
heart	hrt31e	5 - 25	5 [n = 5], 25 [n = 5]	m	B6	N/A	Affymetrix Mouse Expression 430A Array	in situ oligonucleotide	3309 / 22626 (14.6%)	95 / 22626 (0.42%)	3309 / 22626 (14.6%)	3011 / 13923 (21.6%)	Transcripts linked to probe sets on the Affymetrix 430 2.0 array based on common Affymetrix identifiers (Annotation Source: Affymetrix)	Selected age-associated gene expression patterns were confirmed using RT-PCR; Heart: C4, Csprs, Pah, Cxcl14, Scap2; Cerebellum: C4, C1qa, Ctss, Lzp-s, Gfap	Park SK, Kim K, Page GP, Allison DB, Weindruch R, Prolla TA. 2009. Gene expression profiling of aging in multiple mouse strains: identification of aging biomarkers and impact of dietary antioxidants. Aging Cell 8(4):484-95.
heart	hrt31f	5 - 25	5 [n = 5], 25 [n = 5]	m	C3H	N/A	Affymetrix Mouse Expression 430A Array	in situ oligonucleotide	1314 / 22626 (5.81%)	20 / 22626 (0.0884%)	1314 / 22626 (5.81%)	1239 / 13923 (8.9%)	Transcripts linked to probe sets on the Affymetrix 430 2.0 array based on common Affymetrix identifiers (Annotation Source: Affymetrix)	Selected age-associated gene expression patterns were confirmed using RT-PCR; Heart: C4, Csprs, Pah, Cxcl14, Scap2; Cerebellum: C4, C1qa, Ctss, Lzp-s, Gfap	Park SK, Kim K, Page GP, Allison DB, Weindruch R, Prolla TA. 2009. Gene expression profiling of aging in multiple mouse strains: identification of aging biomarkers and impact of dietary antioxidants. Aging Cell 8(4):484-95.
heart	hrt31g	5 - 25	5 [n = 5], 25 [n = 5]	m	B6C3H	N/A	Affymetrix Mouse Expression 430A Array	in situ oligonucleotide	1194 / 22626 (5.28%)	16 / 22626 (0.0707%)	1194 / 22626 (5.28%)	1134 / 13923 (8.14%)	Transcripts linked to probe sets on the Affymetrix 430 2.0 array based on common Affymetrix identifiers (Annotation Source: Affymetrix)	Selected age-associated gene expression patterns were confirmed using RT-PCR; Heart: C4, Csprs, Pah, Cxcl14, Scap2; Cerebellum: C4, C1qa, Ctss, Lzp-s, Gfap	Park SK, Kim K, Page GP, Allison DB, Weindruch R, Prolla TA. 2009. Gene expression profiling of aging in multiple mouse strains: identification of aging biomarkers and impact of dietary antioxidants. Aging Cell 8(4):484-95.
cerebellum	cbm32a	5 - 25	5 [n = 5], 25 [n = 5]	m	X129	N/A	Affymetrix Mouse Expression 430A Array	in situ oligonucleotide	3244 / 45037 (7.2%)	279 / 45037 (0.619%)	3244 / 45037 (7.2%)	3039 / 27121 (11.2%)	N/A	Selected age-associated gene expression patterns were confirmed using RT-PCR; Heart: C4, Csprs, Pah, Cxcl14, Scap2; Cerebellum: C4, C1qa, Ctss, Lzp-s, Gfap	Park SK, Kim K, Page GP, Allison DB, Weindruch R, Prolla TA. 2009. Gene expression profiling of aging in multiple mouse strains: identification of aging biomarkers and impact of dietary antioxidants. Aging Cell 8(4):484-95.
cerebellum	cbm32b	5 - 25	5 [n = 5], 25 [n = 5]	m	BalbC	N/A	Affymetrix Mouse Expression 430A Array	in situ oligonucleotide	8522 / 45037 (18.9%)	1302 / 45037 (2.89%)	8522 / 45037 (18.9%)	7037 / 27121 (25.9%)	N/A	Selected age-associated gene expression patterns were confirmed using RT-PCR; Heart: C4, Csprs, Pah, Cxcl14, Scap2; Cerebellum: C4, C1qa, Ctss, Lzp-s, Gfap	Park SK, Kim K, Page GP, Allison DB, Weindruch R, Prolla TA. 2009. Gene expression profiling of aging in multiple mouse strains: identification of aging biomarkers and impact of dietary antioxidants. Aging Cell 8(4):484-95.
cerebellum	cbm32c	5 - 25	5 [n = 5], 25 [n = 4]	m	CBA	N/A	Affymetrix Mouse Expression 430A Array	in situ oligonucleotide	6042 / 45037 (13.4%)	1042 / 45037 (2.31%)	6042 / 45037 (13.4%)	5119 / 27121 (18.9%)	N/A	Selected age-associated gene expression patterns were confirmed using RT-PCR; Heart: C4, Csprs, Pah, Cxcl14, Scap2; Cerebellum: C4, C1qa, Ctss, Lzp-s, Gfap	Park SK, Kim K, Page GP, Allison DB, Weindruch R, Prolla TA. 2009. Gene expression profiling of aging in multiple mouse strains: identification of aging biomarkers and impact of dietary antioxidants. Aging Cell 8(4):484-95.
cerebellum	cbm32d	5 - 25	5 [n = 5], 25 [n = 5]	m	B6	N/A	Affymetrix Mouse Expression 430A Array	in situ oligonucleotide	2435 / 45037 (5.41%)	206 / 45037 (0.457%)	2435 / 45037 (5.41%)	2246 / 27121 (8.28%)	N/A	Selected age-associated gene expression patterns were confirmed using RT-PCR; Heart: C4, Csprs, Pah, Cxcl14, Scap2; Cerebellum: C4, C1qa, Ctss, Lzp-s, Gfap	Park SK, Kim K, Page GP, Allison DB, Weindruch R, Prolla TA. 2009. Gene expression profiling of aging in multiple mouse strains: identification of aging biomarkers and impact of dietary antioxidants. Aging Cell 8(4):484-95.
cerebellum	cbm32e	5 - 25	5 [n = 4], 25 [n = 5]	m	C3H	N/A	Affymetrix Mouse Expression 430A Array	in situ oligonucleotide	5378 / 45037 (11.9%)	1019 / 45037 (2.26%)	5378 / 45037 (11.9%)	4658 / 27121 (17.2%)	N/A	Selected age-associated gene expression patterns were confirmed using RT-PCR; Heart: C4, Csprs, Pah, Cxcl14, Scap2; Cerebellum: C4, C1qa, Ctss, Lzp-s, Gfap	Park SK, Kim K, Page GP, Allison DB, Weindruch R, Prolla TA. 2009. Gene expression profiling of aging in multiple mouse strains: identification of aging biomarkers and impact of dietary antioxidants. Aging Cell 8(4):484-95.
cerebellum	cbm32f	5 - 25	5 [n = 5], 25 [n = 5]	m	B6C3H	N/A	Affymetrix Mouse Expression 430A Array	in situ oligonucleotide	8067 / 45037 (17.9%)	1409 / 45037 (3.13%)	8067 / 45037 (17.9%)	6735 / 27121 (24.8%)	N/A	Selected age-associated gene expression patterns were confirmed using RT-PCR; Heart: C4, Csprs, Pah, Cxcl14, Scap2; Cerebellum: C4, C1qa, Ctss, Lzp-s, Gfap	Park SK, Kim K, Page GP, Allison DB, Weindruch R, Prolla TA. 2009. Gene expression profiling of aging in multiple mouse strains: identification of aging biomarkers and impact of dietary antioxidants. Aging Cell 8(4):484-95.
cortex	ctx33	4 - 27	4 [n = 2], 27 [n = 2]	m	B6C3F1	N/A	Affymetrix Murine Genome U74 Version 2 Array	in situ oligonucleotide	334 / 12422 (2.69%)	0 / 12422 (0%)	204 / 8595 (2.37%)	203 / 8067 (2.52%)	Transcripts linked to probe sets on Affymetrix 430 2.0 array using Affymetrix "best match" table (January 2003, Annotation Source: Affymetrix)	Selected age-associated gene expression patterns were confirmed by northern blot; Cortex: Gfap	Sharman EH, Sharman KG, Ge YW, Lahiri DK, Bondy SC. 2004. Age-related changes in murine CNS mRNA gene expression are modulated by dietary melatonin. J Pineal Res 36(3):165-170.
whole brain	wbr34	4.5 - 26.5	4.5 [n = 3], 26.5 [n = 3]	m	CB6F1	N/A	Affymetrix Mouse Genome 430 2.0 Array	in situ oligonucleotide	4517 / 45037 (10%)	420 / 45037 (0.93%)	4517 / 45037 (10%)	3693 / 27121 (13.6%)	N/A	Selected age-associated expression patterns were confirmed by RT-PCR; Whole brain: IL-1alpha, IL-1beta, IL-6, IL1RN, NFE2L2, S100A8, S100A9, STAT1, TNFalpha	Perreau VM, Bondy SC, Cotman CW, Sharman KG, Sharman EH. 2007. Melatonin treatment in old mice enables a more youthful response to LPS in the brain. J Neuroimmunol. 182(1-2):22-31
Details, Column J:	Column J lists the proportion of significant transcripts relative to the total number of transcripts evaluated in each experiment. Significance calls are based upon a comparison-wise type I error rate of 0.05 (i.e., p-values were not adjusted to control the experiment-wise false discovery rate)
Details, Column K:	Column K lists the proportion of significant transcripts relative to the total number of transcripts evaluated in each experiment. Significance calls are based upon an adjusted p-value of 0.05. The p-value adjustment was carried out using the Benjamini-Hochberg procedure for controlling the experiment-wise false discovery rate among all transcripts analyzed in the experiment.
Details, Column L:	Column L lists the proportion of significant transcripts, but includes only those transcripts that were incorporated into the analysis. Significance calls are based upon a comparison-wise type I error rate of 0.05 (i.e., p-values were not adjusted to control the experiment-wise false discovery rate). A transcript was not incorporated into the analysis if it could not be reliably matched with a co…
Details, Column M:	Column M lists the proprotion of significant genes, based upon transcripts incorporated into the analysis. Signifcance calls are based upon a comparison-wise type I error rate of 0.05 (i.e., p-values were not adjusted to control the experiment-wise type I error rate). A "gene" is here meant to include official gene symbols that have been assigned to mouse transcripts, as well as some unigene ids …
